# Supplementary material for: CRISPR Loss-of-Function Screen Identifies the Hippo Signaling Pathway as the Mediator of Regorafenib Efficacy in Hepatocellular Carcinoma
Source: Cancers (Basel). 2019 Sep 13;11(9):1362. doi: 10.3390/cancers11091362 (PMC6770429; doi:10.3390/cancers11091362)
Supplement: Supplementary file 1 [file cancers-11-01362-s001.zip]

Archive with 4 entries (2 files):
- cancers-581270-supplementary/
- cancers-581270-supplementary/cancers-581270 - supplementary - final check/
- cancers-581270-supplementary/cancers-581270 - supplementary - final check/cancers-581270-supplementary_proof.pdf
- cancers-581270-supplementary/cancers-581270 - supplementary - final check/Suemura_SupplementaryTable_08082019.xlsx
