# Supplementary material for: CRISPR Loss-of-Function Screen Identifies the Hippo Signaling Pathway as the Mediator of Regorafenib Efficacy in Hepatocellular Carcinoma
Source: Cancers (Basel). 2019 Sep 13;11(9):1362. doi: 10.3390/cancers11091362 (PMC6770429; doi:10.3390/cancers11091362)
Supplement: Supplementary file 1 [file cancers-11-01362-s001.zip › cancers-581270-supplementary/cancers-581270 - supplementary - final check/Suemura_SupplementaryTable_08082019.xlsx]

## Sheet: Supple Table 1
Supplementary Table 1. The ratio of each gRNA abundance in regorafenib-treated tumours compared to that in vehicle-treated tumours
Target Gene Symbol	sgRNA Target Sequence	Relative expression (Regorafenib / DMSO)(log2 fold change)
PANK2	AATGAGAGGCTATCGTGACG	16.8355
PIKFYVE	AGTGCTCACTAGCTCATGTG	16.3136
CSNK1A1L	AATTCTGCTGATCATCTGGT	16.1069
PRKCE	TGATTGATTGCAGGTCATGT	16.074
KALRN	CTTTGAGCAGTACACCATCG	15.8315
C8orf44-SGK3	CTCTGGTGTCCCACAAAATG	15.5318
CSNK2A2	CGAACATTGTACTCCTGAGC	14.1296
CKMT1A	GTGATCCAAGAGCGACACAA	13.8157
PSKH1	ATCACAGAGGTGGACAGTGT	13.3044
GAK	TGTACTGCGTGTCGTGCGGG	12.4243
MAPK1	ATCCAGACCATGATCACACA	12.1974
TWF1	ACAGCTCAACTATGTGCAGT	12.0969
LCK	CTACAACGGGCACACGAAGG	12.0156
EEF2K	TCAGCCAAGACCATCTTGAG	11.842
ULK4	CCTTTGCCACCTATTCCGAA	11.6733
RP2	GCGGCCAAAGCAGTACAGCT	11.4542
SGK494	AATATTCTTCTAGATGAACG	11.2668
DGKG	TGCAGCACAGGCCTTGCTTG	11.1385
RPS6KA1	TGATGTAAATCACCCATTCG	11.0697
NUAK1	TTGAGTTCTAAGAGGCCCAA	11.0427
MAST1	TGACGAGGATGACACGACGG	10.7377
CLK4	CCTCACTCTAGATGAAATCG	10.641
MPP7	CCTCAAAGCATTTCCAGGAA	10.338
NEK3	CCAACACAGATCATACCTCG	10.0012
ITK	GGAAGGGGCTATGTCAGAAG	9.93494
PKLR	AGCAAAATTGAGAACCACGA	9.54555
LRRK1	GGTTTAGATGGAAGGAGATG	9.48106
MYO3A	AAGTAAATGGAGACAAGCTG	8.76297
DCLK2	TGATATTGGGATGTTTCACT	8.53629
SGK3	AGGACCGTTCTCTTTGTAAG	8.45943
MAP4K4	GCGGGGCTTTACCAGTAACA	8.39193
PIKFYVE	CCGAATATGATGTACCATGG	8.27401
SLK	GATGGCTGTGCTAATGTAGG	7.96809
HIPK3	GCTCATTCAGTTGTGCACCA	7.66347
NEK3	TACACAGAATTCTAGGAAGG	7.61015
FER	GATAACCAGTCTTGTCACAG	7.54991
PTK7	AGAGAAGCCCACTATTAAGT	7.47884
CSNK1E	GCGTGTTGATGGAAGCGTAG	7.41187
BMP2K	GTAGTAGCAGAGTTGGCCTT	7.07355
STK31	GGGGAATCTTGACCCAAACA	7.01921
EPHA4	TTGGAGGTTACAACCAACAC	6.99383
PI4KB	CCGCTTGCCGATCGCCATCA	6.91949
MASTL	GAAGGTGTGGGATTGACTAC	6.84067
PRPS1L1	TCTGCATACAAGTTGTCTAC	6.76717
WNK1	TTTCTTGTGCAACATCTTCT	6.59548
AK2	GTGGCTTCTGGCTCAGAGCT	6.54425
CSNK2A1	AGTCACATGTGGTGGAATGG	6.43952
STRADA	GATATGGCACGATATTGGGA	6.40835
PANK2	GATCGACTGGGCTCTTACAG	6.28706
PFKL	ACAGTATACGTGGTGCACGA	6.27588
PBK	GTTGCTTTGAATATGGCAAG	6.15079
MAPK13	GATGCTCAAAGGCCTTAAGG	6.12462
MAP3K19	GTAGAAATCACAAAATTCTG	6.10483
GK	TAGCTGGTGCTGTTATTCGC	5.96919
CALM3	TCTTCCCCCAGAGTTCAAGG	5.81248
MOK	GCAGGATGTCCTGAAATTAG	5.73838
FGR	GTCATACAGGGCAATGAACA	5.71635
VRK2	GGTCCTAAAGGTATTCCATG	5.57119
ATR	TGACGTGCGAAAACAAGATG	5.53288
AKT3	ACAAATTGATAATATAGGAG	5.49699
PHKA1	TGGTTCATAGTACAGACGAT	5.49389
ULK4	CCACCACGCACAAATAGCAA	5.48584
DDR2	CCACAGCTGCCAAATATGGA	5.42064
NME8	AACTTATAGAAAACATGACC	5.35235
AURKC	CTTCAAGTCGCAGATAGAGA	5.32589
PKDCC	CACTCGGAATCGATCCTCCC	5.30414
MAP3K8	GATGGACAGTTTCACCCCAC	5.27145
RIOK1	AATGTCTACTCCAGCAGACA	5.25349
PIK3C2A	ATATGTTCACTGTCTCACAA	5.24358
FASTKD2	CATCATCAGATTTATCAACA	5.20955
TAF9	CACAAATCCTGAAGGATATG	5.18702
ANKK1	TAAACTCCATCACAATACCC	5.15924
VRK1	TTTATGATAATGGATCGCTT	5.14515
ABL1	CGGGTGCAGTCCATTTGATG	5.10821
TEC	AAACACTTACTTCACTGCGG	5.10203
HKDC1	TTCCTGGGTTGAGAGAGCCG	5.07255
PIK3CG	TCTTCCACAGGTACTCCGGG	4.94954
NTPCR	TTCAGGTTAGAGCCTCCACC	4.91421
LATS2	ACCAGCAGAAGGTTAACCGG	4.9137
STK24	CTGTAGTTTCCTTCCAACGT	4.89916
CSNK1A1	CATATCGGGCAGTGCCAGTG	4.80699
BRDT	AACTCCCTGGAGATAAACTT	4.71414
PRKX	CAAAGTCCGTGAGCTTAATG	4.71414
PAK1	GGAGCAGAAGAAAAACCCGC	4.70335
TK1	TCTTCCCAGGAACACCATGG	4.69796
EPHB6	CTGACGGTAGTAAAGGGTGA	4.68667
ULK3	GGATCTCAATCTCCGTGAGG	4.6759
ABL2	TGTACACCATCACTCCACAG	4.66837
BMX	GCTAGAGTGGTACTTGAAGA	4.61562
CSNK1A1L	AGAGAAGATAAACACCTCAT	4.53792
TYK2	CAGCCACTACCTGTGCCACG	4.4865
LATS1	GGTATCCAAGAAGGGTGTGT	4.47817
NME2	TGGTGAAGTACATGAACTCA	4.4717
DMPK	CTTCTACGCGGATTCCACGG	4.46206
ULK3	CACGTGCTTCTCATCCCACG	4.44843
TAOK2	CCCAACACCATTCAGTACCG	4.42581
HK3	CCAAGCCCGTCTGGTGACAA	4.39575
LRRK1	CTGATGAAGATGATCATCGT	4.38001
CAMK4	GAGCATACCGCAGTACCCTG	4.37272
DCK	ACAATGTCTCAGAAAAATGG	4.36141
ITPKB	CCCGCGATGGAGAACCCCCT	4.34393
BMP2K	ATGAATAAGAAGCTACAGAC	4.28548
LATS2	ATTCATACAGGTCCACGTTG	4.26316
MPP6	TGGTATTCACAAAAGAGCTG	4.23069
PLK5	TAGCACCCAACCCGGCCGAG	4.21698
PHKA1	TGGACGACCCTACAGACACA	4.21527
DMPK	GTGGCCGACTTCTTGCAGTG	4.20475
CDC42BPA	AAAACTGTAGGAACTAGTCC	4.13624
MAP2K2	CAGCATTTGCATGGAACACA	4.13085
TAOK2	TCAAGACAGACCAACCTCAG	4.12275
CARD11	CACGCACTTCCTGATGAACG	4.11579
PI4KB	AGCTGTTGGTATGCACTTCG	4.1148
STK36	GAAGTCAGGATTACACAGCA	4.09504
PRKAG2	AGGAGGTCTTACCTTTCGAG	4.07877
LATS1	GTGGGCATGAAATCCCTACA	4.06836
TRIM33	GTGTTGTGTACCGATACTAC	4.05576
CALM3	AGATGGCACTATCACCACCA	4.03095
LATS2	GTAGGACGCAAACGAATCGC	4.02341
TTK	AGGAAGTGGAGGTTCAAGCA	3.99985
GALK2	GACACCTGCAGATCTCCTCA	3.99705
PAK7	GGAGGGGTGATGGTACAAGG	3.9624
RPS6KC1	ACACCATGTTGGGCACACAG	3.94964
PI4K2A	AAGATGCAGACTATTGGCTG	3.89754
ROS1	TGGAAGGCAATAAAGCATCT	3.88913
PAN3	ACTAAGGATACCTGCATCAG	3.8765
STK33	AGTCATTGAAGCGACAGACA	3.8693
CKS2	CCGAGTAGTAGATCTGCTTG	3.8631
MAST3	GGACGAAGATGACTGACAGG	3.85131
WNK2	CCCAACTGTCCAGCTGACGG	3.84465
CDK20	AAGGCTGTGTTCCCACACGG	3.82772
GAK	GAGTACGACCAGCCGTATGG	3.79156
MPP7	AGTCAACGGGATACCAGTGG	3.75364
MELK	GAAAATATGATGTTCCCAAG	3.73343
RIOK1	TTATTCAAGATGTTGACTAG	3.71469
CHKA	CATTCAATAAGGAACCAAAA	3.70438
NEK5	TTATCTTCTTTAGGGATATT	3.68723
MAP4K3	AAAGTAATAAAATTGGAACC	3.67916
TRIM33	ACAAATTGGGCAATTGCAAG	3.67916
MYO3B	GGCAGTGCATGAGTTCCCAA	3.6565
ALDH18A1	GGTAAACATAGCCTCATACA	3.63069
TAOK1	ACAGGAACAGTTAATAGTGT	3.63069
AGK	GCCAGATAAATGTAAAATCG	3.59872
OXSR1	TGAGAAATGTCAAACTAGCA	3.59872
CLK4	GTAAATCTTCAGTCCGCAGC	3.55675
PI4K2B	GGGTCGCACCTGAAACCGCG	3.55675
CDKL1	AAATGTAGAAACAGGGACAC	3.54149
EPHA7	AGCTGTCCATCAATTCGCCA	3.54149
AKT2	CAAAGAGGGCATCAGTGACG	3.51353
GUCY2D	CTTTGGCACCATCTATGACG	3.47881
RNASEL	TGCTGAAAAAGGACACGTAG	3.47419
LAMTOR3	CTGTTACTATAACACCTACC	3.46897
ACVR1C	TCTTGTTAGATAATGGAACT	3.44642
SGK1	AGACTACATTAATGGTGGAG	3.44642
GK	TCTGCCTAGAGTTTGACAGG	3.42299
RPS6KB1	AGAAATGCTGCTTCTCGTCT	3.42245
DAPK2	CTCAAGGATGAGCACCACGT	3.41328
SLK	CTAAGTAAAACTAAAGACAG	3.41328
FES	GACTGGATGATGAAGTGCCG	3.34464
STK40	TTTGGCGAGGAAAGATGGCA	3.33654
MAPK11	TGGATGCATTACAACCAAAC	3.29503
EIF2AK3	CTGATGACTGCAGATACAGC	3.27757
MORN2	GATAATATGTTTCATGGACT	3.27757
TTBK2	GAACGTAACTTTCGCACCAG	3.27554
MAP4K4	AGGACATGATGACCAACTCT	3.27256
LATS2	CACCGGGTGCAAGATGTGCG	3.23576
CKB	CCGCGCCATCGAGAAGCTCG	3.23512
PDIK1L	TATCAGGCTTAAGATCTCGG	3.22284
TAOK1	GATTTGTGACGAGATACTTG	3.22284
IPMK	GGTTCTTGGTGCTTGGCATG	3.2019
CDK11A	GGAGCTGAGAGATCACTGCA	3.19669
NTRK2	TGAATGGAATGCACCAGTGG	3.19669
SRM	CTCGAAGCTGACCCTACATG	3.19669
CSNK1D	AGAGGGGGACTACAACGTCA	3.17412
STK31	TTTGGAACCATGCTACAAGA	3.1572
PLXNA4	ACATGATGTAGAGTTGCTCG	3.14542
CKMT1B	CTCAGGCACTGTTACCTCGG	3.11868
GUCY2C	TGGTAGATTTCAGACGACCA	3.06202
FLT1	AGGTTGAGGGATACCATATG	3.04378
DYRK4	TGAAGCCAAGAAGCTCGACA	3.03182
TTBK2	CCACAATTACCAAATCTCCT	3.03182
PANK1	TGACACAATTCAGGATTTGT	3.00766
NME1	AAGACGGGCCGAGTCATGCT	2.99039
GRK6	CAGACCATCAAAGGGCGTGT	2.98748
VRK3	GAAGAGCCCTCAGGTGACCA	2.97345
LRRK2	AGTGGTAATCTCGTATGGCA	2.94173
LAMTOR3	TATCTGACACAACAATGGCA	2.93511
BMX	AGCCCCAGGATGTACCCTCT	2.92591
CDKL3	GAAGATAGTCAATTGCTCGA	2.92591
ROR2	TGTTTGTGCTGGTTAATGAG	2.90684
COASY	GATGACATCAAAAGTCAAGG	2.89449
ALK	CCTCTTCCATACGCACCTGT	2.86198
RPS6KA2	TCCCTCTGCAGCAGTTACAC	2.85842
TTBK2	GGGCTTCAGATAGATCACAT	2.84873
RAF1	ACCTGGCAATTGTGACCCAG	2.84565
NTRK1	TTGTGCTCAACAAATGTGGA	2.83653
ADCK4	TAAGGTCTGCACAATCCGCT	2.79509
CAMK2G	CTTCTGAAACATCCAAACAT	2.79509
PTK2B	ATGAGGGTATAAAGGACCGG	2.79509
SIK3	TGTGCTTCCATCAAATGGCA	2.79509
C17orf75	TAGATTGGCACAGCAACGAG	2.78761
MAP2K1	TCACCTTTCTGGCCATGACC	2.78761
PRKCQ	TCATAGATGCCAGACAAAGG	2.78761
TRIM27	GAGCCTAACCCAGATGGAGA	2.78565
ADK	ACAGCAGAGATGTCAAGCAG	2.7427
TLK2	GGGGCTGTTCTACTCGTCGC	2.7427
PKM	CAAAATCGAGAATCATGAGG	2.73624
AMHR2	CCCCAGCAGGTAATCCGGGA	2.71314
HIPK4	CCCCGACAGGTGATTGACTT	2.71314
UCKL1	CCGACATCCGCCTGGTACGG	2.71314
BUB1B	AAAATGGAGAAAGGTACACT	2.69956
EPHA5	TAGAACTCAAATTTACCCTG	2.69177
SGK3	ACCTCACAGAACATCAACCT	2.69102
LAMTOR3	TCTTGTATAAAAAGTTACCA	2.68833
TESK1	AGGTTCGGCACCGACAGTCA	2.68833
BMPR1A	TTACTTGTAACAAAAGCAGC	2.6558
ERBB4	AGCGGCGACACGACAGACAT	2.63184
TXK	TTTGACAATTGGCTGAGCCA	2.63184
PRKD3	TTGCAGTACTGACATATCGT	2.60924
AURKC	GGAAATAGTTATACAGGCGC	2.57304
DCK	AACGATCTGTGTATAGTGAC	2.57304
MAST2	GCACATCACCTACACTACCA	2.57304
NME3	GGCTCCGATGAGCGCCCGCG	2.57304
NMRK1	CTCTGTGGTATCAACAGACC	2.57304
TRPM6	GATTACAAACAGTAAAAGAG	2.57304
TSSK4	GGCTTTCTACACAAAGCAGA	2.57304
MST1R	CCAGGCCTCCTATTTCTACG	2.57163
N4BP2	GTGCACCCAGACTGAACCAC	2.55159
TNNI3K	TACAATAGCTGGCCACCTAG	2.54949
TRRAP	CATGACATGTGGAAACACCA	2.52169
TRPM6	GAAGTTTACCCAAAAGGTGA	2.51544
GRK6	ACTGGCTGATGTGAGGGAAC	2.51174
NUAK2	GGAACTCGTAGCGGTGCCGC	2.51174
PKN1	CTCACCTCAGAAGAGCTCGC	2.51174
PRKG1	ATTATCAGGCAAGGTGCAAG	2.51174
SCYL1	CCCACCAGCTCACAGTAATG	2.51174
ITPK1	GGTTGGCGAGTCCTACACCG	2.46348
LATS1	CTTGATTAGGAGGATTCATG	2.46348
MPP2	TTAGGCATGCCATGTCGAAG	2.46348
SH3BP4	TTGCATTTCCGAAAGGTGTG	2.46348
ADPGK	AAGATGAATCGGTTGGCATG	2.44773
JAK2	AGTTGCTAAACAGTTGGCAT	2.44773
NME1	TTCATTGCGATCAAACCAGA	2.44773
MAP3K4	ATAACTCATTACATACGGGG	2.44619
PGM2L1	TACAGTAATACAGTCAACAC	2.43607
CDK15	CCATTTACAGCTATCCGAGA	2.4229
ADCK2	GAATTTCACCAACAGAGCGC	2.39163
ALPK2	CTCATCAATGGGATCTACAG	2.38074
MOS	GTGTACAAGGCGACTTACCG	2.38074
MPP5	CATCACAGTACACATGAACA	2.38074
ROCK1	AGTCATACCTGAACAACCCA	2.38074
TAF1L	CCTTGGTAAATGATGAAGGG	2.38074
TRPM6	GGGTCGTAATCCTCCCGACA	2.38074
MAST1	TACTCACCCAGACAATGTGG	2.36964
MET	TGCGTATGTCAGCAAGCCTG	2.36964
MPP5	ATTGCTCAACAGGAAAACTG	2.36964
RBKS	CAGACTAAAGATGCTGCTAC	2.36964
CALM3	TTCTCCCTCTTTGACAAGGA	2.3674
CAMKK2	TGGAAGGTTTGATGTCACGG	2.3415
ETNK1	AAACTTATTGGCTGTTACGT	2.33492
PIK3CB	TAATTAGCTTACCTTATCGA	2.33492
PRKACA	TTCATAGATAAGAACCCCCA	2.33234
SCYL2	AAAAGAAATGCTTAATAGAT	2.32539
BMP2K	GAAATGATCAACCTTTATGG	2.31048
FASTKD1	TATCTAGTAGCAAAGTACTG	2.31048
RPS6KA6	AGAAGACCGGTCCTGATGCT	2.31048
VRK3	TCTGAGAAGAGGGATAATCG	2.31048
FLT4	AGTGGGAATTCCCCCGAGAG	2.30309
LATS2	AAGACGCCGCCGGAGACCGG	2.29955
MAP3K12	TGGCAAGACCCGTCACCGCA	2.28353
CHKA	TTTCCGAGGCTCATCACCAA	2.27589
ABL1	TCAGTGATGATATAGAACGG	2.27581
PTK2	CGATCATACTGGGAGATGCG	2.26927
RAB11FIP5	TCGTAGCAACAGCAGCTCAG	2.26927
ROR2	GAAACCCACCCCCTAACGTG	2.26927
NTPCR	ATGCCGAGTTGGGCAGTATG	2.25244
CD2	CTTGATACAGGTTTAATTCG	2.23663
CDK12	GTCTTTGAGTGAGTAGAAGG	2.23663
DLG1	TTGAGTCATCTCCAATGTGT	2.23663
PIKFYVE	ATCATTGTTGCCACTCCCTG	2.23663
SBK3	GGGCGAAGGCAAAATAGCGG	2.22518
COASY	GAGTGTGTGATTCACCAGCC	2.22181
CSNK2A1	CTAGTTGGTGAGGATAGCCA	2.21434
KIT	AACCCATGTATGAAGTACAG	2.21434
TXK	GGAAGGCAAGAGACCGTTTG	2.21434
PDPK1	GTTCTTCGAGTCCGTCACGT	2.16563
CDKL1	ATCTCGTGAAGAGCATAACT	2.16138
CDKL1	TCGGGAAATCCGAATGCTCA	2.16138
EPHA4	TAGGGCCATTAAGCAAAAAG	2.15987
DYRK3	CCACGGGCGCAGTTCAACCA	2.1588
EIF2AK2	AAGGCACTTAGTCTTTGACC	2.1588
FGGY	TTTCAGCCACAGAAGTTTCG	2.1588
IP6K2	ATTTGCGCATCTCAGCAGGG	2.1588
LAMTOR3	ATCTCTATCTGACACAACAA	2.1588
PRKDC	AAATGTGGATTCGAACAACA	2.15005
TAOK3	AGTGGCTATCATAGAAAAGG	2.15005
MYO3B	CAGGAGGTGGAATGAATGTG	2.14454
MAP2K4	CCAAGAATACTCACATGTGT	2.10619
AK8	ATTTAAGATCAGGTTCTCCA	2.08276
DDR1	ACTTACGCCCGTCCCCCTCG	2.07653
FES	GGCGGAAGATTCCTGAGATG	2.07653
NPR2	GCTCGCTCATGACAGCCCAT	2.07653
STK36	AGAGCAGCTGGGCTAAATCA	2.07653
STK4	AGCTTTGTATACGCTGCCAT	2.07653
PFKFB2	TTCATCAAGGTGATAAACGT	2.06096
ADK	AAAGTCGAATATCATGCTGG	2.04478
EPHB6	TTGTTCCTCAGGAAGCGGCG	2.04478
FASTKD1	ATTAATGAATGACGATACCC	2.04478
PIM2	ATCCTGATAGACCTACGCCG	2.04478
PIM3	GCTGTGGCAGTGGCGCACGG	2.04478
EPHB2	AAGCTGCAACACTACACCAG	2.04338
GSK3B	GTGTTGGCTGAGCTGTTACT	2.04338
NTRK2	AACCTGCAGATACCCAATTG	2.03958
SYK	CACACCACTACACCATCGAG	2.02651
STK39	ACAGAAACGGTCAGATTCAC	2.01371
PFKFB1	CCAACACTACCAGAGAACGA	1.99313
CHKA	ATAGAAGGAAAACTCACCTC	1.98927
CKMT1A	GAATGAGGAGGATCATACAC	1.98927
ERBB3	AAGCAGTGACCATTACACTG	1.98927
MAPK6	CATACCTTATGGGAATAATG	1.98927
PAPSS1	TTTCATATCACCTTACACTC	1.98927
PMVK	TACTGCTGTTCAGCGGCAAG	1.98927
RIOK3	ACGTTTACTTATGTATAAAA	1.98927
EPHA2	ACGCCACGTGAAGCTGAACG	1.97273
CIB4	TGAGAATGGCTTCATTGATG	1.95018
GRK5	TTGGCTGTGAAGATCCCCGA	1.93906
DGKZ	CCCACTCACCAACGACGTCA	1.93797
ABL1	GGGCCGAGACATCAGCAACG	1.92797
ADCK1	TTTCAGATCTCACGCCACCT	1.91791
AURKA	GGAGACAGGATGAGGTACAC	1.91791
CKS2	TGATGTCTGAAGAGGAGTGG	1.91791
KHK	TTGAGCCCATGAAGGCACAG	1.91791
OSR1	TCTGCCTTCCAAGACCAAGA	1.91791
PBK	TCTGCATAAACGGAGAGGCC	1.91791
RIPK4	GAGCGGGAACCTTCAACCAG	1.91791
SPHK2	TGAGTGGGATGGCATCGTCA	1.91791
PDIK1L	TGAATGAGTATCTGTTGTCC	1.89897
VRK3	TGACACATGTGGATTGACAA	1.89749
ABL2	AACCTCTGTAATGACGACGG	1.8964
ADK	CACCTTTAATACTGACTCTG	1.8964
AK7	AGCTTCCTCAACCAAAGTGA	1.8964
FRK	AGTTGCGGTCTATCTCCCAT	1.8964
PDK3	ACTTACTTATCCAAGACCTG	1.8964
RPS6KB1	ACTTCTCATCAAGATTTCAG	1.8964
TBK1	TAGTGATATACTTCACCGAA	1.8964
TRIB1	GTTTCCCATTAAACACTACC	1.8964
PKN3	GCAGAGTGACCCGAGAGTTG	1.89575
TLK2	CAACCAATGAGCAGAAACAG	1.87929
FER	TTATGTCAGCAACGTATCCA	1.87772
MAST4	AAATGATGAAGACTTTAATG	1.87761
ABL1	GGTTCATCATCATTCAACGG	1.87471
STK16	CCTTGGCATGAATGGCCTCA	1.86848
DGKQ	AGGCGAAGGGCACACAGTCT	1.85973
PAK1	TTGTGTGTTCAAAATCTGAA	1.85973
PIP5K1B	CTGGGAATAGGATACACAGT	1.85973
MAST2	CTCAGAGCGATACCACCACA	1.83799
DLG1	ATTTCCTTTATCTTAGCCGG	1.80591
BMPR1B	ACAGAAATCTTTAGTACTCA	1.79714
CKB	GCTGACCCCCGAGCTGTACG	1.79714
CKS2	AACTCATCTGATGTCTGAAG	1.79714
IGFN1	GTCACTCGCACCTCACAATG	1.79714
KSR1	ACGACTTGCCGAGCTCTCGC	1.79714
LATS2	AGAGCCGCAAAAGCGCCAAG	1.79714
MAP3K19	GGAGGAAAACTGGAAATCCA	1.79714
MKNK1	CTTGACTTCCTGCATACCAA	1.79714
NEK2	AGATTATGCTTACCTTTCCT	1.79714
PRPS1L1	GTGGACTGCATAGTGCTAGT	1.79714
RPS6KC1	GATAGCGCAAGTGAACTCCT	1.79714
TIE1	GCCTGTGGGACGGGACACGG	1.79714
TLK1	AGCTGTGGGAGGTTTGCGTT	1.79714
ACTR2	TAGGTCTTCCAACCAAAGCT	1.7788
ACVR1B	AAGAGATTATTGGCAAGGGT	1.7788
ACVR2B	CCCTCACGGATTACCTCAAG	1.7788
CDC7	AACAAATCCCACATAATCAC	1.7788
CDK7	ATATTCTTGTTAGCTGATCA	1.7788
EPHB4	TGTCTGACATCCGGGTGACG	1.7788
HSPB8	GCCATCATCCAGCAGGCGAG	1.7788
IKBKB	TTTGCAGGCATTCAAAAGTG	1.7788
MAPKAPK3	ACTTCTGTCCAGTGCGCCGA	1.7788
PDK2	GAATGCCATGAGGGCGACTG	1.7788
PDK3	TAGCATATGAAACAGATGTG	1.7788
VRK1	TTTAAGGAACCCAGTGACAA	1.7788
TAB1	CAGCAGCACACGCCGCACAT	1.77823
PI4K2A	TTAATCCTAAGTGGACCAAG	1.77799
AK9	GGTGGCTTAAGGAACCAATA	1.777
FGGY	TAAACCAAATTCGAGGACTT	1.777
MAPK12	TGGCCACCTTAGCGCCGGTG	1.777
HUNK	ACTGGAGCGCTATTTGTCAG	1.74136
NPR1	TGTGAGGATGCAGATATTGG	1.74136
PGM2L1	GAATGTGTGGAACCCTGGAA	1.74136
ERN2	AAACTCCAGACTCTTACTTG	1.71356
PIK3CB	GCCTAAACTGCCCCCCCGGG	1.7038
ACVR1	ATTACACTGTTGGAGTGTGT	1.69054
AK8	CTGGATGAGCTCGCCAAACG	1.69054
BMPR1B	TATATCAGACAGTGTTGATG	1.69054
CALM3	GATGAAGGACACAGACAGTG	1.69054
CDK16	ATAGGCCTGGATGAGAGTGG	1.69054
CDK2	CAAATATTATTCCACAGCTG	1.69054
CSNK2A2	AGTGGTTGTAAAAATCCTGA	1.69054
DGKB	CTTGCAAAGTATAATCCTGA	1.69054
DGKG	CAAGGGCGAACTTGTCATGC	1.69054
EGFR	CTTTCTCAGCAACATGTCGA	1.69054
FXN	CACCTATGAAAGACTAGCAG	1.69054
IP6K1	GCAGACCCTGACGCCCAGCG	1.69054
NADK2	TTGAGGTTCGTCTAGTAAAG	1.69054
NMRK2	GAAGTTTGCCCGTGCCCACG	1.69054
PHKB	TTTCCCACTAAAACATGCGG	1.69054
PIK3R1	GTGATTATACTCTTACACTA	1.69054
PRKCB	TACTTACCAGCCATCAACAC	1.69054
TKFC	TCACCTATCAGTTTCAGGAG	1.69054
BCR	ATGAGGAGATCACACCCCGA	1.68924
PIK3C2B	CTTGAAATCGACCTATGATG	1.68924
LATS2	GAGTGTCCACCTTACAAGCA	1.68755
SBK2	TGACCGACTTCGGCCACACG	1.68375
CD2	CTTGTAGATATCCTGATCAT	1.67016
LATS1	GGCTTACTGATTGACTCGTA	1.67016
WNK1	AAAGGCCTGTTGTAGACTAA	1.67016
OXSR1	CCAACAAGGGGTGCCAACAA	1.65133
AK2	ATGGATGCTGGGAAACTGGT	1.62483
EPHA7	TTGTGCACGCAACGTATGGT	1.62483
GRK4	TGGTCGTAGTAAAAAATGGA	1.62483
GUCY2C	GATGGTCTGATTCATAACTC	1.62483
JAK3	TGACGCGGAGGCGTATTCGG	1.62483
MAP3K14	AGCCTGGGCGATGATAGAGA	1.62483
N4BP2	CCCTGAAAGACTTATATGAG	1.62483
NME1-NME2	TTCATCGCCATCAAGCCGGA	1.62483
PAK3	AGACATTGCAACAGGACAAG	1.62483
PDIK1L	GAGGTAGGCCGAGGTAGTTA	1.62483
PFKFB4	TGTCGCGGTTGACATAGTCA	1.62483
PKN3	GTGCTATGGCTCCATAGGAG	1.62483
PRKAA1	GAACTATATGATGGATCCTC	1.62483
PRKAR2B	TTGGTAACTATGATAATCGT	1.62483
SGK1	AGAAGCATATTATGTCGGAG	1.62483
STK16	CCACATAGCTGAACCCACTG	1.62483
TAF9	TGGCTTGATCAATGGCAAAG	1.62483
TGFBR3	AACAGATGTTCATTTCCATG	1.62483
TJP2	CTACGAGCGAGCCTATCACC	1.62483
TRIM24	AGTTGCTATATTTACACTGA	1.62483
GCK	GCATGTGCGTCAATACCGAG	1.62083
NEK9	TGACAAAATCCTTCGTCAGA	1.61724
NTRK1	AGGGCACAAGAACAGTGCAG	1.60192
CPNE3	CAAGAAGCTAACTCGACCAC	1.60034
MAGI1	AGTTCATTCACACAAAGCTG	1.60034
NTRK3	GAAGAGCTGCCACGAGAGTG	1.60034
TAF9	AATTGTGGTCACATATCGGA	1.60034
CASK	AGTCCAGGGTTAAGTACAGA	1.5958
DAPK3	CTTCGAGAACAAGACGGACG	1.5958
PGK2	CCTTAAGGTACTCAACAACA	1.5958
PHKB	TGGAGGAGTCAAAGTTCATG	1.5958
RPS6KA5	TGCATTACGCTTGAATAGGA	1.5958
PGK2	ACTCATAAGAACTACTGCCT	1.59094
PRKCB	CTAAATGTCTCATTCCACTC	1.58614
SEPHS2	GCCGGAGCTTCTCGAACTAC	1.58565
BRD2	CCAGCTGCAATACCTACACA	1.57737
PIK3C2G	AGCCCCATAGGAAAACATCA	1.57737
PRKACB	AAGCATACTCCAGTCGAACA	1.57737
ALPK1	GGTGCTGTGAATAGGTGTCA	1.57543
BMP2K	ACATTCGCTTCAATGCACAT	1.57543
CCL2	CAGCCACCTTCATTCCCCAA	1.57543
CKS2	GAACCCAGCCTAGACTCTGT	1.57543
DCLK1	CTACAGAGCTCTCAGCATGG	1.57543
DGKI	AGATCGCTGGAACCTCCATG	1.57543
ETNK1	GTTATTAGTCGATCGAGATG	1.57543
ITPKA	CTGATGGCTGACGCGCTGCG	1.57543
MAP4K2	CCTGGGCCACCATGAAGCAG	1.57543
PHKG1	TCCGAGTAATCATCCCACTC	1.57543
PIP5K1B	AAGTGCATTCTCATGGAGCG	1.57543
PIP5K1C	CATCGAATCGGATGACACGT	1.57543
PLK5	TGCCTGGATGTAGGCCCCCC	1.57543
PRKD2	GGGGCGGCCCGTATACGATG	1.57543
RP2	TAAGTATCTTCAACAATACA	1.57543
SEPHS2	GATGGTGGTCTCCAGAGAAG	1.57543
SMG1	GTAGATTCACTCTCGATCCG	1.57543
ULK1	CCTGACCTGGAAACTGCGCG	1.57543
YES1	GGACATGGTGACACTGTAGT	1.57543
LRGUK	ATGTTAGAATGAATTTCCCC	1.56373
MYLK3	CAGAGCATGTGCCGAGACAT	1.56373
CD2	CAAGTTGATGTCCTGACCCA	1.55335
MAPK9	ATTAAACATCTGCATTCAGC	1.55335
TPD52L3	GGCTGCTAGTACGTGGCGTA	1.55335
STK40	GGGGAACTGGCCATACAGCA	1.55232
PGM2L1	ACGGTAGAAAAGTCTGGATC	1.53092
HIPK1	TCGCCAGCCCTACCGAGTGA	1.51423
SBK1	TGGTGATGCTCACCTCCCGT	1.50814
PPIP5K2	CGGTTCAAAATAGCATAACG	1.50209
MAPKAPK5	ATCAATTGGACTCAGAAGCT	1.49588
ROR2	AGAGAATACATACTACACGA	1.49588
SMG1	TAGTGTCGAGCATGGAACCG	1.48364
CDK11A	CTACATCGTGATGAACTACG	1.48228
DMPK	CTGGTCATGGAGTATTACGT	1.47748
PAK4	GGACTACCAGCACGAGAATG	1.47748
PASK	GGACCACCACGCAGCATAGG	1.47748
PAK3	TTTGCAGATAAAAGTGCACA	1.46148
BMP2K	GTAACGAGAATTGTCTGGGA	1.45245
CDK19	TGGTGCAAGGCATTATACAA	1.45245
DGKB	TTTGCAGGAGAAGTAGTCCG	1.45245
EPHA3	GTAGGTCCTGTCAACAAGAA	1.45245
ERBB4	AACGGCCAGTACAGGACTTA	1.45245
FGFR2	CTTAGTCCAACTGATCACGG	1.45245
HCK	CCAGCTTGAGGGATTCCCGA	1.45245
MAPK11	TGACCAGCTGAAGCGCATCA	1.45245
MARK1	ATTCTGGCCATCGAAAGGCA	1.45245
MYO3B	CAGAAGTTACCTACCAACCA	1.45245
NMRK1	ATATGACACTGCAATTTGGG	1.45245
PANK4	GGAATCCTTCTGGTACACGA	1.45245
PASK	AAGGCCCAGCTAGAGCGGAT	1.45245
RNASEL	GCGTGTTTGGATGTGCACAG	1.45245
SH3BP4	TGAAGTCAGAGAGCTCGTTG	1.45245
ABCC1	TAGCCCCGGACAATCAACCT	1.45034
ACVR1	ACACACACATGTAGAGTTTG	1.45034
ALPK1	AGGACAATAAACACGTGCCA	1.45034
CARD11	CATCTTGGAACACGACCGCA	1.45034
CSNK1A1L	TGCTCTCATACAGCAACTGG	1.45034
EPHA3	ATGAACATTACACACCCATC	1.45034
ITPK1	GAACCTTAGCCGGCCGATCG	1.45034
KIAA1804	CTCCCAACTTGGACAAACGG	1.45034
PAK2	TGTCTCCACAGATTTACACA	1.45034
PRKCZ	GCTGACCTGCAGGAAGCATA	1.45034
RAB11FIP5	TGGGAGCCACATTTACAATG	1.45034
RET	CTAGATCGGGAAAGTCTGTG	1.45034
SEPHS2	AACTCCTGGCGGGACTGACG	1.45034
TAF9	AAAGATTTCAGCCTATAGTT	1.45034
TLK1	GAAACAATCGGAATCATCCA	1.45034
TPD52L3	CTTCTGTTTCACATAGGTGT	1.45034
IPPK	CACGCATGAGATGAAGCATA	1.44039
AK2	GTGAGGCAGGCAGAAATGGT	1.4384
ROR2	TTGTGGCACAGATCGCGGCG	1.42624
NTRK2	CTTACAGTTCAGACAAGTCA	1.40029
TTK	GTTGACAACTGACAAGCAGG	1.39885
BRD2	GAGTGAAAGCTCAGACTCAG	1.38852
CIB4	TGACCAGAAATGAAATTCTG	1.38852
MAPK4	AGTGGATGTACTTGAGCCCG	1.38852
PKM	CTTCTCTCATGGAACTCATG	1.38852
ROCK1	GCAAAGTCTGTGGCAATGTG	1.38852
TEK	GATCATATAGAAGTAAACAG	1.38852
TSSK4	TGAATGGATCCAGCGCTACG	1.38852
MAK	TGATCGATTATATCCGGCAG	1.34318
ULK3	GGCGTAGGCCTTGTACACCG	1.3256
CERKL	GTCTAAACCATATGTCACAG	1.31335
CKS2	TCGACGAACACTACGAGTAC	1.31335
CLK2	AGCGACGAAGAAGTCGCTCC	1.31335
CSNK1G2	CAGCACCGTCTTGAGCGTGA	1.31335
EPHA2	CTGGTGCGGGTCAGTCCGTG	1.31335
GRK6	GTGCTGACACTGATGAACGG	1.31335
HIPK1	AGCACTGCCCGAGCTATCAG	1.31335
HIPK4	CTCAGCCAGACAGTAGTAGG	1.31335
MAPK10	GTCAAGGACAGCATCATACG	1.31335
MORN2	CCAAATGGGGCAAAGTATAC	1.31335
NUP62	CCAGCCATGGCAAACCCCAG	1.31335
PFKFB3	GGCGCTCAATGAGATCGACG	1.31335
PFKFB4	TGGAGAACAGAATGGCTACA	1.31335
PKD2	ATGCCAACTGAGCATACGCT	1.31335
PRKACG	CTCGGGGGCCAGGTACTCTG	1.31335
PRKCH	GCAGCGTTTATGGACGACAC	1.31335
PRPS1	CTGCATACAAATTGTCTACT	1.31335
PTK7	CTGCCAGCTGTAAACACCCG	1.31335
PTK7	GAGCGTACGACTGTGTACCA	1.31335
SBK1	TTCAGTGAGAAGGGGCACAC	1.31335
SRPK1	TCATCAAATCCAATTATCAG	1.31335
STK32A	TGACACCATTTCCTGTGACC	1.31335
TESK2	GGGCTACACACCTGACATCG	1.31335
UHMK1	ATACAGTCAGATCTCAGGAA	1.31335
GNE	ACATCAAGTTCAAAGAACTC	1.29075
ROS1	TACACCCCAGTCTACCGCAG	1.29075
BCKDK	GAGGCTTGGAATCCGCATGT	1.28683
PGM2L1	AAGGCAATTGCACTTAAAGA	1.28683
AATK	TTCACCGACACGTCCAGCGA	1.27252
HCK	ATGTATTGCCTCCGACCTGG	1.27252
IPPK	TCAACACCTGCAGAACATAG	1.27252
MAPK13	TCCAGGAGCCCAATGACCTG	1.27252
PDK4	ACATGAACCGTATTTCTACT	1.27252
STK40	CCGCACCTGTGAAATCGTTG	1.27252
ABL1	TGAGTTCATAGACCTTCTCT	1.25781
CKMT1A	AGAGGTGGAACGTGTTGTGG	1.25663
CKMT2	GAAGCTTGGCATAAATGGCG	1.25663
CSNK1G2	ATGGCGTTGTACTTCCCGCA	1.25663
EPHA1	AAGCCCAAAATGGAGTGTCA	1.25663
FES	GGAGTTGCTGCAGACCAAGC	1.25663
LYN	GCTCGTGAGGCTCTACGCTG	1.25663
MAK	CTGGCCAGAAGGATACCAGC	1.25663
MAP3K12	TGAGTTCCAGCTGCAACATG	1.25663
MAPK1	GCCTACAGACCAAATATCAA	1.25663
MAPK8	AGAATCAGACTCATGCCAAG	1.25663
MAPKAPK2	TTTAGCCGAATCCAGGATCG	1.25663
MKNK1	TGAAGACCTCCACTACCTCA	1.25663
NRK	AGAAGCTCGTGAGTGCAAGA	1.25663
PASK	AGCCACGGCTCATCTAGAGT	1.25663
PEAK1	GGCCAAAATAGAAGGCACTC	1.25663
PRKAB1	GGATGGCTACAAAGTTATTG	1.25663
PRKCD	TGCAGAGCGTGGGAAAACAC	1.25663
PRKCD	GGCCAGCACCGACACACCCA	1.25663
PRKDC	GCAACATCAGAATACTATGG	1.25663
PRKDC	GTTCTCAGAAACGATCAACA	1.25663
PRPS2	GTGGACCGGATGGTCCTGGT	1.25663
PSKH1	CTGAGTTGGTGTATGGCTTG	1.25663
PTK2	ATGTGGGAGATACTGATGCA	1.25663
SGK2	AGAGCCTTATGATCGAGCAG	1.25663
STRADA	CAGACTTGGCATCATAACCC	1.25663
TLK2	GAACCATATGAAACTAGCCA	1.25663
TPD52L3	CCTCCAGTTCAGAAGTCGAG	1.25663
TPD52L3	GAAGTTAGGCCTCACCGCCT	1.25663
VRK1	GTAGGATTACCCATTGGCCA	1.25663
BCR	AACTTCGAGCGGATCCGCAA	1.2408
PRKCQ	TTATCTTGCACAAAATGTTG	1.23228
NEK8	TCCAGTGGAACAGATGACCA	1.22495
SPHK2	CTGGGGCTTCGTGTCAGATG	1.22495
CDK12	GACAAACAGAAAGCGACTGG	1.20421
PAK7	AATGAAAATGAAGCACGGGG	1.19673
DGKH	ATCCGGGTCAATAAACGGCG	1.19507
DSTYK	GGCCGAGGATCAGTATGCAA	1.19507
MAPK13	CACCACGTAGCCAGTCATCT	1.19507
DGKQ	GGCACAGGGTACGCACCTGG	1.17558
CSNK1A1L	ATACATGAAAACGTAGCCTA	1.16626
PDK4	TATTTACTAATTGGGTCGGG	1.16626
AK7	TGAGAGCTCACAGCAAATGG	1.16199
AKT2	CATGGCGTAGTAGCGGCCAG	1.16199
ALPK3	AGCCACTCTGACACCCACTG	1.16199
CERK	ATCTGAGATCATCGCCGTTG	1.16199
CKMT1B	ACCTGGCTGGACGTTACTAT	1.16199
CLK2	CCGGTCATACACCCTCCGGT	1.16199
CSNK2A2	TGTGCATGATTCCCTTGCTG	1.16199
DCLK3	ATTGACAAGTCCAGACTCAA	1.16199
DSTYK	GTATGAACTAGTGCACACGC	1.16199
FER	GTATGTATTGGCGTTGAAAG	1.16199
FGFRL1	CGCGACCACACGTCACCCGT	1.16199
GALK1	TTGACATAGTTGGCCCACCG	1.16199
HIPK2	CAAGAACTCTAAGACCTCGT	1.16199
HIPK3	ATACCATTTAATAGACCTCG	1.16199
IGF1R	GGAGAACGACCATATCCGTG	1.16199
IPPK	GCTCGCTCCAGTCAGCCACG	1.16199
JAK1	TGAGCCAGCTGAGTTTCGAT	1.16199
LRGUK	TGAGCCTCGTTATATCCTGG	1.16199
MAPK7	CCCTGGGAGACAGTGTACCC	1.16199
NPR1	CGCGGTGAAGCGCCCCACTG	1.16199
NUAK2	CTGGGGCTACGCCACCCGAG	1.16199
PANK4	GTCCACCGTGTCGGGCACGT	1.16199
PDGFRA	ACTCTGTGATGATGTAAATG	1.16199
PDK4	ATAATGCTTTCTGGTCATCT	1.16199
PEAK1	AAGCAGCCACGACAGCCCAA	1.16199
PIK3C3	CTCACCAAAGCTCATCGACA	1.16199
PIK3C3	CTCTGACTATCCTTCTTGGT	1.16199
PINK1	GCCGGGCCTACGGCTTGGGG	1.16199
PLK2	ATGAAGACATCTACAAGCTT	1.16199
PRKACG	TTCTCCCGCCTACAGCGCGT	1.16199
PRKAR2A	TTACCTCTAGTGATTTAAGG	1.16199
PRKAR2A	GCGAATTCGACGAGGTCAGG	1.16199
PTK2	ATCAGTTACCTAACGGACAA	1.16199
SBK2	GGCTTCGGAGGACAGCGAGG	1.16199
SCYL1	CTATGATGTGAAGCCTGGCG	1.16199
SRC	TCTTGTAGTGCTTCACGTTG	1.16199
STYK1	GAAAAACAAGTATATCACAT	1.16199
TBCK	ACTGGCAGGTTTGGTAAAGG	1.16199
PRKG2	AGGAGATTACATCATTAGAG	1.16133
ALPK2	GGGGTTGGAAACATGAAACA	1.15087
CAMK2G	GCTGCTGGCGAGTAAATGCA	1.14637
GUCY2C	TCGCACAGGAGATCATCCTG	1.14637
ICK	CTCGCATTTATTCACAAACA	1.14637
MET	AGCTGTGGCAGCGTCAACAG	1.14637
MPP7	GGTGTCACTTCTTCGTATGT	1.14637
MYT1	ATGCAGGACATGATGACCCG	1.14637
NMRK2	TTTACTTGTAGCTGTAGAGC	1.14637
PACSIN1	GCTCCAGCTCACGGTACACA	1.14637
PCK2	TGCGTATTATGACCCGACTG	1.14637
PHKG2	TTCCAGCAGAGACCGCATGA	1.14637
PIK3CA	CTCTACTATGAGGTGAATTG	1.14637
PIM2	ATAGTCAAAGAGATCCTGGG	1.14637
PIM2	TTCGAGGCCGAGTATCGACT	1.14637
PRKRA	ATCTTTCACATTCATAAACT	1.14637
TAF9	CAACAGTAGCTTTCTTAGCA	1.14637
ADPGK	TTCATTCACTTCATGGGGAA	1.1325
CDK5	TCAGAATGGGGAGCTGAAAT	1.1325
CLK3	GAAGAACACCAGCATCCGAG	1.1325
DCAKD	CGTAGAGGTCTTCGGCACTG	1.1325
STK3	CATTCAGAAAGCCAGAACTT	1.1325
SYK	GCTTCACATATTCCCTGATG	1.10862
MPP6	TGAAATCCAGATATATGAGG	1.08159
MAK	CACTGAGTCATAAAAGTGGT	1.06985
CDK3	TCATGGGTGTAGGTGCGCAG	1.06346
MAPK10	CTGCTGTACCAAATGTTGTG	1.06346
PDPK1	CCCGCTCTCTGGTTACATAG	1.04024
ALPK2	GCAACTGCACACATTTACCC	1.03
ANKK1	ATAACTTTGAGAATGTGGCA	1.03
BTK	CTGGTCCTCCTCAGGCGTTG	1.03
C8orf44-SGK3	ACCAGAACTTTATAAACCTG	1.03
CASK	TGGGGTAGCTATTCAATTAG	1.03
CDC42BPB	TGCAGATGGAAGCTTACGAG	1.03
CDK18	AGCCTCTTGCTGACGTCCTG	1.03
CDK3	GGTGGATGACCCGATGTGAG	1.03
CHEK1	AGAAGTTCTGGAGCAACATA	1.03
CHEK1	TACCTAGAAGCACTGTTTAC	1.03
CRKL	TCCATGCTTTCCGTGTGGTG	1.03
CSNK1D	CGTACCGCGCCGTCCCCGTG	1.03
CSNK2A1	AGTTGTTGTTAAAATTCTCA	1.03
CSNK2B	CTAGAGCTTGTCGATAGTGA	1.03
EPHA6	ACCCCGTACTTCAACCAAAG	1.03
EXOSC10	CTTCCTATAGAGTTCAAGGT	1.03
GRK7	GAAGGGTTGCGGGTTCCCCG	1.03
GSK3A	TCAGCCTCACAATATTGCAG	1.03
HKDC1	CCAGCGGAAGCAGATCGACA	1.03
HUS1	GATTTATTTAGAGCTAACAT	1.03
IRAK1	GAGAGGCTGACACCCAAGCT	1.03
IRAK2	AGCTTCTGTAAGAAAGGCTG	1.03
MAP2K3	TCTTTCTCCACAGACCCCCC	1.03
MAPK4	GGGCTTCGGTGTCAATGGTT	1.03
MARK4	AAAGTCAGCAATCTTGATGT	1.03
MATK	CTCGCATTTGGTGATACACT	1.03
MINK1	AGGAATCACAGCCATCGAGA	1.03
MYO3A	GATCAGATCTACGTCTATGT	1.03
NEK3	GATGGAATACTGTGATGGAG	1.03
NEK4	CTGAAGAAAGGCCGTCTGTG	1.03
NEK9	GGAAGGAAGTCGATTTGACC	1.03
NME8	TCAGCTCTGTGACATTGAAG	1.03
NPR2	ATTCTTAGCCGAAAAACCAG	1.03
PAK4	GAGGGGGCGTTTGTCCCGGG	1.03
PDK4	CATACACGATGTGAATTGGT	1.03
PI4K2B	AAGACAGGGGCAATGATAAT	1.03
PLK1	AACCAAAGTCGAATATGACG	1.03
PLXNA3	ACTCACTTGGTCAAACGTTG	1.03
PPIP5K2	TTTGATTTGTTACGGGCCAA	1.03
PRPF4B	CCAAAGAACGGACTAGACAT	1.03
SH3BP5L	GGCCACGGAGTAGCGCGTCT	1.03
TBK1	AAATATCATGCGTGTTATAG	1.03
TBRG4	AAAGGGCTCACCATAGGCAT	1.03
TESK2	AGAAGGAAATGTGAGCCAGG	1.03
TNK1	TTCGGAAGCATGTTGTGTGA	1.03
TRIB3	GGAGGACATAGGGCCCAAGA	1.03
XYLB	CCGTATGTGAGTAGGCCTCG	1.03
HIPK2	TCGGGTGAATATGTATGACA	1.00813
IRAK2	CAGACCATGCAGGTACTCGA	1.00813
JAK1	CACACTTACTCTCCACGTCG	1.00813
MAP2K7	TGGCTTTGGAGTCCACCAGG	1.00813
MAST2	TAGTCGCTCTTCCATTTGTG	1.00813
NME3	CTCACGCAGCAGCTCCTCGG	1.00813
OBSCN	GCTGAACTCAACATCCTCAT	1.00813
PFKFB2	GAACAGAGAGAACGTGATGG	1.00813
PKN3	ACAGCATCGACTGCACGTTG	1.00813
PRKAR1A	TTCAATGGCTTTGGCTAAAG	1.00813
PRKDC	GCACATCATCATGCACCGTG	1.00813
SGK223	TGCTCAGGTAGATCGTCCGA	1.00813
SRPK1	TGAGGAAGACTGGCACACCA	1.00813
TPR	TAGAAGAGGATGTCAAACGT	1.00813
UHMK1	GCAGCGAACCCGATACACCG	1.00813
ADCK2	AAGATTGGCAGCCGAGTCCT	0.992858
ADCK3	GGAGTGTGACTACCAGCGAG	0.992858
ADRBK2	TTTGAAAAATGTCACCTCGA	0.992858
AK8	TGTGCTGAGTGCTCCAGACA	0.992858
AKT1	TGTTGAGGGGAGCCTCACGT	0.992858
CARD11	CAGCGCAGGATGAACCTGAA	0.992858
CDK5R1	GAAGAGAATCGTGGCCGTGT	0.992858
CDK7	CATAGATCAGAAGCTAAAGA	0.992858
CIB1	CTCAAAGCTAAGGCTGTCTT	0.992858
CKM	TGAGCACGTAGTTAGGGTCC	0.992858
CKM	GTAGACGATGTCATCCAGAC	0.992858
CLK2	GGACTGACAGTTACCTGCGA	0.992858
CLK3	ACTGCCACAAACGCCGCACC	0.992858
CLK4	GATACGCCATCTGCCTGATG	0.992858
CPNE3	GAAACTGGCTAATGGTTCAT	0.992858
CSNK1E	GTGCTCATGTACTTCAACCT	0.992858
DOLK	GCGCCAACACTGATGAGAAG	0.992858
DYRK3	TATGAACGTTATCCACATGC	0.992858
ERBB3	ACCATTGCCCAACCTCCGCG	0.992858
ERN1	AGGAACTCTTACCCATGTAG	0.992858
FN3K	CGAGCCTACGACACGGACGC	0.992858
GNE	AATATTTGGAAACAGGACTA	0.992858
GSK3B	GTGGCTCCAAAGATCAACTC	0.992858
IKBKB	GCTGGTTCATATCTTGAACA	0.992858
ITPKA	AGCTCCCCGACACTCCGGCG	0.992858
KSR1	CTGACACGGAGATGGAGCGT	0.992858
LIMK1	GTGAAGAATTCCATCCACGT	0.992858
MAP3K2	CATTCCAGATGAATTACACC	0.992858
MAP3K8	ATCAGTCAGATATGGAACTG	0.992858
MAPK15	CCACACTCCAGGATCATCTG	0.992858
MEX3B	GAACGTGGATCGCGCTCGAG	0.992858
MYLK2	GATCCTGGAAAGCCCAGGGT	0.992858
NADK	CAAGTTACTCAGGTGATAGA	0.992858
NAGK	ATTTATCAAAGTCCCTATAC	0.992858
NEK8	CTGGTGCTGAAGATCATGAG	0.992858
NEK8	CAGGCATACACTGACGACAG	0.992858
NRK	TACTTGACAAACGAATGGGT	0.992858
NTRK1	ATTGTGGGTTCTCGATGATG	0.992858
NTRK2	ACGTCACTGATAAAACCGGT	0.992858
NTRK3	CGTCAACCTGACCGTACGAG	0.992858
PAK6	AGGCACCCTGAAACTCGGCG	0.992858
PDGFRL	GGCCAAAGTCACGCTCCACA	0.992858
PI4KB	ACAACTCAGCTAAACAGTCT	0.992858
PIK3CB	TAAAACCATCGTAAGCTCAG	0.992858
PIK3CG	AAGGCTTGGGACTCCTCGGA	0.992858
PIK3R5	GAGCCTCACCTAACACCCCA	0.992858
PIM3	TAAGGACGAAAATCTGCTTG	0.992858
PIP5KL1	CAGGGCAAGACCATCAACCT	0.992858
PKD2	TCTGGATGTTGTGATCGTTG	0.992858
PRKACA	AATCTGCTCATTGACCAGCA	0.992858
PRKACG	CCAGCTCGGATCAGTTCGAA	0.992858
PRKCB	CAGAGGGCCAAGATCAGTCA	0.992858
PRKCZ	CCCCACCCCCAGGTTCTACG	0.992858
PRKG2	CCAGTGTTGCAATAATCTCA	0.992858
PTK6	CCAGCAGCTCCGAAACGGGC	0.992858
PXK	ATTGAAGGATCTGATCTACA	0.992858
RAF1	TGTTGCAGTAAAGATCCTAA	0.992858
RBKS	CCTGACCAGGTCGGTCATGC	0.992858
RNASEL	AGCTGTGAAGACGTTCTGTG	0.992858
RPS6KA1	ACTCACCATCAACACCCCAT	0.992858
SRMS	CAAGGTCATCAAGTCAGGTG	0.992858
SRPK1	TGAATGAGCAGTACATTCGG	0.992858
STK35	GGACCTTGGATTGTGACCTG	0.992858
TBCK	TCCACATACTGGCAGAGTCT	0.992858
TRPM7	GTTATTGAATATCTCATGGG	0.992858
WNK4	TCCGCACGGATAAGAACGAG	0.992858
ZAK	GTGACAATGCCATAGTTGGG	0.992858
CSK	CTGACCGACCCCTAGACCGC	0.97693
CDK14	TCTTATGCTACAGTATACAA	0.959662
CSNK1D	AGCCTGACTACTCGTACCTG	0.959662
GSK3B	CAACAGTGGTGGCAACTCCT	0.959662
NTRK2	AATGAAACAAGCCACACACA	0.959662
FASTKD1	CCTAACTGGCGAGCAAGCCC	0.957705
FYN	ATCAACTGCAGGGATTCTCG	0.957705
MAPK8	TCTTTGCCAAGTGATTCAGA	0.957705
PRKAR2B	GCATCATCTTCTTCTTCATC	0.957705
CERKL	TCTGTTAAACAGCAGAGAAG	0.956194
FASTKD2	TGCATCTAACACATCACTCA	0.953426
LATS2	ATAAGGTCCGAACTTTGGGG	0.938244
BMPR2	GTGACTTTGGACTGTCCATG	0.925684
AK5	GGATTCCAATACATTTCTGT	0.92368
BCR	AGGAAAAGAAGAGCTATGAC	0.92368
N4BP2	ACAGCACATGAGGCCTGTTG	0.92368
NEK1	TTCATCTGATCGCAAGAAGT	0.92368
TWF2	CCAGCAGATCCGCATTAACG	0.92368
PRKAR1A	GAGAAAGCGGAAGATGTATG	0.890887
NMRK2	GGCCATGCTGGACACCGTGC	0.88159
PFKFB4	CCTCAAGGGCCGGATTGGCG	0.863875
ANKK1	GATGATGATTATTATCCGAG	0.855229
AXL	CTCAAGTTGCCATCTGCACG	0.855229
BRAF	GGGGGTAGCAGACAAACCTG	0.855229
CALM3	GCAGGATATGATCAATGAGG	0.855229
CAMKK2	ACGTGGTGAGACTCCACTGT	0.855229
CDK11B	CTACATCGTGATGAACTATG	0.855229
EPHB2	GGTCCACTCCAGCATGAGGG	0.855229
ERBB2	AGGGTCCTTATAGTGGGCAC	0.855229
ERBB2	TTGGGATCCTCATCAAGCGA	0.855229
IP6K3	GCACGGCGATGATGCATCGG	0.855229
IP6K3	AAGGCTGGAGTGTTGAGGTG	0.855229
IPMK	GTATAATGGATGTAAAGATA	0.855229
IRAK1	GTGTACGGCTTCCTGCCCAA	0.855229
ITPKA	GCGAAGAGCCCGCTGCCGGG	0.855229
MAP3K6	GAAGCAGACATTATGCTGCT	0.855229
MAP3K9	CTGCTTATATCCATCTACCA	0.855229
MARK3	AGGACAGGTGGATCAATGCA	0.855229
MYLK2	TGGGGCAGTCTGTACCTGCA	0.855229
OXSR1	TTCTCGGAGTATCGTAGCAA	0.855229
PFKFB1	ATTCTTTCTTCCAGACAACA	0.855229
PIP5K1C	TCGACCAGCACGAGCGCGAG	0.855229
PRKAA2	CTACATCTGTAAGCATGGAC	0.855229
PXK	AGGTAACCCGATAGATGTAA	0.855229
SIK2	TGGAGCGCCTGAAATCACAT	0.855229
SMG1	CACACCACATTACCTGAGAT	0.855229
STK31	TCTTCAGAGTGTATTCTAAG	0.855229
TP53RK	GGCCAGAGCCTCAGCCTCCG	0.855229
ULK2	ACCCGATAAGAGAGACTGTG	0.855229
PFKP	TCCCATCACCTCCAGAACGA	0.816551
DDR2	GTAATTGATCTTGTACATGG	0.808893
SIK3	GCAGATTGATGAAAGAACCC	0.804799
ABL2	TGCTTCACCAGGGATAGGAA	0.801236
ADCK1	GGTGCGGGCTCAGAGCTCGA	0.801236
BMPR1A	AATCTGGATAGTATGCTTCA	0.801236
BRD3	CACAACCACTCCCACGACGT	0.801236
C17orf75	ATGAATAAGTCCTTGAAGAC	0.801236
C17orf75	AAACAGACCACATATTCTGA	0.801236
CDK9	GCTGACTGATGAGGGCGAGT	0.801236
CLK2	CTTGTAGCCAGTCCCCGACG	0.801236
DAPK2	TCATTAAGCAGATCCTGGAT	0.801236
DCLK3	AAAAAGCCATGTATGTCTGG	0.801236
DGKE	TTAATGGATGTTAAATAACT	0.801236
FGFR3	GGTGCTGAATGCCTCCCACG	0.801236
FGGY	CAGCATGGCCTTGTACCATG	0.801236
FUK	AGGTGGAACTGCCGGGACCT	0.801236
FXN	CGTGCAGGTCGCATCGATGT	0.801236
GALK1	GAGACACCAGCCCATCCTTG	0.801236
GALK2	GCCAAGAGTGAGCGTTACAT	0.801236
GLYCTK	GATCATTGGCTCTAATGTGC	0.801236
GTF2H1	GAGTCAAGTGATCAGTGCTG	0.801236
HIPK1	CTGCAAAACAGGACTGTGGT	0.801236
HIPK1	GAGGGGAATTACCAGTACAG	0.801236
IGF1R	TGTGGGGAATAAGCCCCCAA	0.801236
KHK	GTCTGCTACAGACTTTGAGA	0.801236
KSR1	ACACCAAGCTGAAGCCACCA	0.801236
KSR2	AATTGAAGTGGAGCCAACGT	0.801236
LAMTOR3	GATGGAGTACCTGTTATTAA	0.801236
MAGI3	AAATGATACTGGATAGTCAG	0.801236
MAP3K6	TCTGGATGCCTTCTACAACG	0.801236
MAP4K4	GGGCACTCTAATCGTCCGCC	0.801236
MAPK11	CGAGGAGATGACCGGCTATG	0.801236
MAST1	ACTTTGCCCCCAGTTCGAGA	0.801236
MAST2	GTTGGACGACTGAGAATGTG	0.801236
MORN1	TTCTCCTTCATATCGAAAGA	0.801236
MPP5	CTTCCTCTGTATCAAACATA	0.801236
MTOR	CAGCATCGGATGCTTAGGAG	0.801236
NEK3	AAAGCTATCCTGATTCTGCT	0.801236
NLK	CTGCTGTACAGGGTGTACAG	0.801236
NME3	AGATTGTGCGGCGCTTCGAG	0.801236
NRBP2	TAAACCAAGGGAACATGCCA	0.801236
OSR1	CAGATGGTCCGAAGGCACTG	0.801236
PDGFRA	CACTGAGATCACCACTGATG	0.801236
PI4KA	TTTACTGCTAATGAGCATTG	0.801236
PI4KA	ATAGTCTGTTATTACCTGTG	0.801236
PIK3CD	AGGTGAACACATAGGCCTCG	0.801236
PKDCC	GCTCTATGGCTACTGCTACC	0.801236
PMVK	TCTTCCTGCAAAAGAAGCCT	0.801236
POMK	GCGTGACAACATGTGTGCCT	0.801236
PPIP5K2	TCCTAAAACATCTAGTGAAG	0.801236
RP2	GCTTTGAGCTCTTCGGTAGT	0.801236
RPS6KA4	CCAGCGCCAGTACTTCAAGG	0.801236
RPS6KL1	GCAGAGCTCAGCGTGCGAAT	0.801236
SPHK2	CTACGAAGAGAACCGTGCCG	0.801236
SRMS	CGCTCTATGACTTCACGGCG	0.801236
STK26	TATTAAAATCATAGACCTTG	0.801236
STK4	TTTAGGATACCATGGCCAAG	0.801236
SYK	ATCCGAGCCAGAGACAACAA	0.801236
TAB1	GCAGGTGACACAGCTGAACG	0.801236
TAF1L	GGCTGACGAAAACTTCCTGA	0.801236
TBK1	ACTCCAGATATTGCACCAGA	0.801236
TEK	TCCAGTGTCAATCACGTTTG	0.801236
TIE1	ACGTGACGTTAATGAACCTG	0.801236
TRPM6	GGAGCGTGGATAATAACTGA	0.801236
TWF1	ACTTAGGTACAGACTGACGT	0.801236
TWF2	AGGAATTCTTTGCCAAGGCA	0.801236
TXK	AGAACATCTATTGAGACAAG	0.801236
UCK1	ACTGCGTCAGAATCTGCTCC	0.801236
VRK2	CCTGCAATTAGGTATCCGAA	0.801236
PCK1	TGGATGAAGTTTGACGCACA	0.798243
MAP3K8	TGGTTGAATGGCCCCTGCAC	0.783355
TTK	CTGTCTTCACATCACAATCT	0.781586
MPP7	GCTCTCTGTACATGATACTG	0.763261
NEK1	TTCAGGTGACAAGTAGTATG	0.763261
PHKB	GATTATCTACAACACTGATG	0.763261
ADCK4	GGAGTGTGACTACCGTCGTG	0.761019
ATMIN	GTTCTTGAGTGTCTGGTCTA	0.761019
AURKC	GGCTTTCCTTGAGCCGAGCC	0.761019
CAMK1D	ACAGCTGCATGACCAAGTAC	0.761019
CAMK2A	GTGCTGCGGAAGGACCCGTA	0.761019
CDK3	GCTGTGGATATCTGGAGCAT	0.761019
CKM	CCTCCTCGTTCACCCACACC	0.761019
CROT	GGTGAACATCAGTTATTATG	0.761019
CSNK1E	GAAGATGTCAACGCCCATCG	0.761019
DCLK2	TGGTCTGTGAACATCAAGGG	0.761019
DGUOK	GCTCCAGCTGTACTTTCAGG	0.761019
DSTYK	TCGGCTCAATAGTTCCCACG	0.761019
DTYMK	CCTGTTCCTCCAGTTACAGC	0.761019
EPHB4	GTGCCCGGAAGTACCCGACG	0.761019
ERN2	GAGACCACTTCTTACCACCA	0.761019
FPGT-TNNI3K	CATTTCTTGTCAGTCGAGAT	0.761019
GALK2	ACATCTTGTTCTACAGCCAT	0.761019
GTF2H1	CTTTCAGCCAGCAGTCAAAA	0.761019
GUCY2F	TGGGTTTCTTCTATGATTCG	0.761019
GUCY2F	TTTATTGGACCTACCAACCC	0.761019
IGFN1	AGGTTATAGGAAGGATTTGG	0.761019
MPP3	CACAGCGCTGTGCAGAACTG	0.761019
MST1R	CTCGGACCACATATTCAGGA	0.761019
MVK	AGGACGGGGATTGCGTCAAC	0.761019
NEK1	ATAACTGAGACACCAAACTG	0.761019
NIM1K	CAGACCGAGAGTAGCAAGGA	0.761019
NRBP2	AGTGCACCTCGAAGAGCACG	0.761019
PAK1	GGGCGTGGAGCAATCACTGG	0.761019
PAK1	CTGTGCAGATAAGTCAGCTG	0.761019
PDIK1L	TAGTGCCCAGAACTCACGAA	0.761019
PDK3	TACGAAAGGAACTTCCTGTG	0.761019
PDK3	GTGGTTCCTACAATGGCACA	0.761019
PFKFB3	TGCTCTGAGCAAGTTCGTGG	0.761019
PFKL	GCCTACAACCTGGTCCAGCA	0.761019
PIP5K1A	CTGTTTAACCCCACAGTGAA	0.761019
PIP5K1B	ATGTCTTAAATCTAAAGTCT	0.761019
PTK2	TCTGATGATAAATGACTGCG	0.761019
RBKS	AAAAAACTTATGTCCATGGA	0.761019
SBK1	AGTCGGCCAGCTTTACGCGG	0.761019
SCYL1	CCTGGCCCCAAAGCTGAACG	0.761019
STK11	TGCACAAGGACATCAAGCCG	0.761019
TBRG4	ACTTGGTGGCAGTCACGACT	0.761019
TESK1	ACCGCCCTGACACACAATCA	0.761019
TSSK2	ATCCTGGCAACTGTCAACCA	0.761019
UCK1	GGGCTCGCGATTTACCTGGA	0.761019
WEE2	CAGTCTACAAGTGCATTAAG	0.761019
EPHB6	TGAGAGCCGAGTGTTAGTGG	0.732828
DYRK3	TTGGTGGTCCCAATAATGGA	0.725943
ATMIN	CGGGACAGCTCGCTCACCGA	0.724261
CAMK2A	CCTACCGGAGAAGTTCCTGG	0.724261
MAPK14	TAAAGGATACGGTCTGTACC	0.724261
TTK	TAAAGAGTATCAAGAACCAG	0.724261
SRMS	GCGGCTACATCTTCGCACGC	0.696608
SPHK1	ATTTCAGCCTCAGCCAAAAG	0.690619
AK1	ACCAAGATCATCTTTGTGGT	0.684176
BMPR1A	CAACTGGACAGGTTTCATAG	0.684176
BRSK1	CTTCGATCATTCCCCTCAGG	0.684176
DGUOK	TCCAAGACTTTGGGCAGTGC	0.684176
EIF2AK1	AACACCTGTCTTGAACGAAG	0.684176
GSK3B	TAAACTCTTTCAGAAAGATG	0.684176
IRAK1	ATTTATCCCACAGAAAGACC	0.684176
IRAK1	AGGAGTACATCAAGACGGGA	0.684176
IRAK1	CCCCGGGAAATCTCACAGAG	0.684176
ITK	CTGGAGCAAACACATATAGG	0.684176
MAP3K10	AGAACGTGAGATGGACATCG	0.684176
MAP4K4	ACGGCCACCTCACAAAGTAA	0.684176
NIM1K	TTCCGGGACGAGCACTACAT	0.684176
NRK	TTGGACACTAGAACCCCCAC	0.684176
PGK1	GTAGAACTCAAATCTCTGCT	0.684176
PGM2L1	AGGTACCCACCTTATCCCAG	0.684176
PHKB	AATGCAGGATAACTGATGCA	0.684176
PKD1	TGAGGCCCAACCCTGGACTG	0.684176
PKM	GCTGTGGCTCTAGACACTAA	0.684176
POMK	AATGATGCTGACATAGTCCA	0.684176
PRKAB2	CAAAATCAGATTTCTTGACA	0.684176
RBKS	TTCTTTGGAAGCCCTAACAA	0.684176
RIPK4	CCATGCTGAGGTCATGCGAG	0.684176
VRK2	CTGGGCAAGAAGATTGGCTC	0.684176
WNK2	GCCACTAGCGGAGACTCACG	0.684176
ILK	AAGCTCAACGAGAATCACTC	0.673443
PRKCG	ATTCCACACAGGGTTTAGCG	0.673443
WNK4	TGGTAGATGAGTAGCTGGCG	0.673443
SH3BP5L	AGAACCGACTGGACCCCACG	0.655788
PAPSS1	GATGTATGAGGGCCGCCGTG	0.6319
TSSK2	GTAGGCATCAATCTTGGCAA	0.6319
EPHA4	TGGCTTGGCTGGAACCAGAT	0.624928
AATK	GCATAGCAACCTGCTCGTCG	0.580205
ADCK5	CACCCCTCGAAGGACAACAT	0.580205
AK3	TAACCTGAATGTGCCCTTTG	0.580205
AURKC	AGATGAACAGCGCACAGCCA	0.580205
BMX	TGTGGAGAAAGTAAATCTCG	0.580205
BRD3	ATACAATCCCCCAGACCACG	0.580205
BRSK2	GTGCTAGAACACGTGTCAGG	0.580205
CDC42BPB	AGTCACTCGTGGAGACCTAT	0.580205
CDKL3	CTAGATGATATCCTGTCAGC	0.580205
CHKB	AGCCCCGGGAGGTGCTTCTG	0.580205
CMPK2	CCGGGCTTCAGGAATAAAGG	0.580205
CSK	CTGGTACAAAGCCAAAAACA	0.580205
CSNK2B	TGTACACATCCATGCACTTG	0.580205
EEF2K	CGCCATCCCGCGGACACCTG	0.580205
EPHA7	CCTCTTTAGTCGAGGTTCGA	0.580205
ERN2	CTGAGCAACTCACCGTAGTG	0.580205
ETNK1	CATTGTGTGCATGAATAGCA	0.580205
FASTK	CCTTTGCAGCCCCTTCTCCG	0.580205
FASTKD3	AATTGGGCAAATATGTCGTG	0.580205
FER	GCTTCTGCTAAGCCAAAAAC	0.580205
FGFR2	GTCCTCTGGAAGTTCATACT	0.580205
FGR	GTGACCGAGTTCATGTGTCA	0.580205
GUCY2C	ACTTGATACCATGATCTTCG	0.580205
HIPK3	GCAATGTTGCAAACCAACAT	0.580205
JAK1	TTGATGACAAGATGTCCCTC	0.580205
KIAA1804	AGGAAGACTTGATCACTTCG	0.580205
LATS1	AGAGTTTCGAATTTCCTGCA	0.580205
LIMK2	GCAGGCACTCTCCACGGACA	0.580205
LMTK2	TCACTGTCAAAAATCTTACG	0.580205
LRRK1	CCTGTAACCTCAAGAACATG	0.580205
MAP3K6	GGGGGCCACCTACCATATGG	0.580205
MARK1	AAGACCTCAGGCTAACAGTG	0.580205
MERTK	GATTCGACAGAGGTCACCTG	0.580205
MINK1	GGGGAGCAGAGATACCCCTG	0.580205
MPP2	TGACCACCAAGAATGCAGGT	0.580205
MYLK4	TGTAGCTCTCATCGATGATG	0.580205
NLK	GACCAGATTCTGGAAGACGT	0.580205
NOL9	AGGCCGGTGGCAACTCGAGG	0.580205
NRBP2	CAGCACCAGCTGCTCGAACA	0.580205
NTRK3	TCTTCACACGCTCAACGCCG	0.580205
PAPSS2	TGAGCTCCAGAGGTGTCAGA	0.580205
PCK1	CTTGTGCCCACCCCAACTCG	0.580205
PCK2	CAGGAGGTCACAGTAACACC	0.580205
PDXK	CTGTCTTCCAGGTTACTGAG	0.580205
PGK2	CAGAACATCCTTGCCCAGCA	0.580205
PI4KB	AGAACCGAATTCGGAGTACG	0.580205
PIK3R1	TGGCTATAATGAAACCACAG	0.580205
PIK3R5	AAAGACCACAACACGTAGCG	0.580205
POMK	ATCATCTTTCATCTCCAGGC	0.580205
PRKAR1B	ACCTGGATGACAACGAGAGG	0.580205
PRKCD	ACATCAGGTCCCCCCCGTTG	0.580205
PRKCH	TATTCGATGTCAAGCGAACG	0.580205
PRKD1	GTTGGTTCCTGTACCCACGG	0.580205
PRKD2	AATCGGTGCGACACACGACG	0.580205
PRKG2	AACATGGGCACTAGATCGAG	0.580205
PSKH2	CTCAGGGATCCTTTACAGAG	0.580205
RIOK2	TGAGAAGTTGAAACCATCTG	0.580205
RP2	AGCATTGTTCCAATATCCCG	0.580205
RPS6KA3	AGCTGATGTGCATTAGCACT	0.580205
RPS6KL1	GGAGCAGATTCGCAACAGGG	0.580205
SBK2	TCAGACCCTGGTCCGAGCCG	0.580205
SEPHS2	AGCTATGCGCCCCATCATGT	0.580205
SH3BP4	AACTCAACACTGAGTGACAG	0.580205
SRMS	TTGCAGCTGGTACTTTAGCG	0.580205
STK35	GAGGTACACAAAGCCCGGAG	0.580205
STRADB	GTGTCCTACAGGATTTACAT	0.580205
TAF1	CATACGGACTACAAAAGATG	0.580205
TSSK1B	CTCGAGTTAATCAAAACCCG	0.580205
TTN	CTCCTACGAAGATATCCCAG	0.580205
UCK1	GGAGTTGCTGGGACAGAACG	0.580205
WNK4	GTACGAGGAAAAGTACGATG	0.580205
XYLB	GTGCTGGAGTCCATCCACAC	0.580205
ACVR2A	AGTGGTTTCAAACCTAGTAA	0.535846
BMX	GTCAAGTTCATCTGAAGAAG	0.535846
EIF2AK2	ATTATGAACAGTGTGCATCG	0.535846
LRRK1	GGCCAAGGCCCCAAACGCCG	0.535846
NEK2	GCCGCTGCCAGAAGATCCGG	0.535846
PANK1	CGGGGCTTTCAAATTCGAAG	0.535846
PRKD1	AGATCCAGACCCAGACCACG	0.535846
PSKH2	TGGACAATGAAGACACTCTG	0.535846
TAOK1	TGGGCGTCATAACTTAGAGC	0.535846
UCKL1	AGCCGGAAGAAGGACTGGGT	0.535846
ABCC1	GATGGCTAGGGCACACACTA	0.49008
ABL2	CATTGCAGAAGAAATCTGAG	0.49008
ADRBK1	TCTGGAACACGTCCCCTCGG	0.49008
AKT2	CTCTTGAGTACTTGCACTCG	0.49008
ANKK1	GGAGTATGTTGCCCGGCTTG	0.49008
ARAF	TGTGTGATGATGGCAAATCC	0.49008
ATMIN	ACGGTCTCTCAGGGCCTCTG	0.49008
BCKDK	GCCAGCGTAGAGCATCATGG	0.49008
BMPR1B	TCTAACCCAATGCTGTATCG	0.49008
BRD2	CTTGTTGTAAATGTAACAGT	0.49008
BRSK2	GCCTGTTGGAGACCAGCTGT	0.49008
CAD	AAAGCAGTTCCATATCTGAA	0.49008
CAMK2A	CTGAGATGCTGTCATGTAGT	0.49008
CKS1B	CTTGGCGTTCAGCAGAGTCA	0.49008
EGFR	GTCTGCGTACTTCCAGACCA	0.49008
EIF2AK2	AAAGGCAATACGTACCACTG	0.49008
FGFR4	CCTGTCCATCCTTAAGCCAG	0.49008
GCK	TGCCGGTCATGGCGTCCTCG	0.49008
GRK4	GTTGGAACAGTCGGCTACAT	0.49008
GRK6	GGGAGCGCATCGTGTACAGG	0.49008
HK1	GAATGTTCACATGGAGTCCG	0.49008
ITPKB	GTTCGGAGCTAGCTTAACGA	0.49008
MAGI1	ACATTGTTGGTGCAACGAGG	0.49008
MAP3K12	TGTGGAGAGTACATCAGCTG	0.49008
MAP4K2	GGTTCCCATGGTATCGTCTG	0.49008
MAPK12	CTCATGAAACATGAGAAGCT	0.49008
MARK3	AGTGGATGTGTGGAGTCTGG	0.49008
MARK4	AAAGACAAATGGATCAACAT	0.49008
MYO3A	TGTAAAAGTTCTGACACTGT	0.49008
N4BP2	GTTGTGTGCATATTCTTGTG	0.49008
NEK11	CCAAGGCTATGACACAAAGT	0.49008
NEK6	AATACTTGATGATATTTGGG	0.49008
OBSCN	AGAAGATGTGAGAAATCACG	0.49008
PAK4	TGCTCATGGGATACTCGCTG	0.49008
PDXK	TTTGGGATTTGAGATTGACG	0.49008
PIK3C3	ACAGACATTTGTAGATCGGT	0.49008
PLK2	TTTCTTTGTCCTCGAAGTAG	0.49008
PLXNA4	GCGGTATGGACTCTCCACGC	0.49008
PNCK	ATCCTCCAGAGCGACGATGT	0.49008
PRKAB1	CTGCTTCTAGGCACCAGAGA	0.49008
PRKAB2	AGGAGCACAAGATCATGGTG	0.49008
PRKCH	CAACAAACCCACGTACAACG	0.49008
PRKD2	CATCCCCAACAACTGTAGTG	0.49008
PRPF4B	TTTACCTCTTAAATCAACTG	0.49008
PTK2B	ACTCACAGCATGGGGATCTG	0.49008
RIPK4	AGCTTTGCGATCGTCATCTG	0.49008
RPS6KA1	GCTTGAACAGGGCCCGCAAG	0.49008
RPS6KA3	TCCAAACATTATCACTCTAA	0.49008
SBK3	GCTTCACCAGCAGTTCTGGG	0.49008
SGK3	GGAATCTTCAGGGCCATAGC	0.49008
SNX16	GAAAACCCCAGAAGAAAGCT	0.49008
SPEG	GAGGGCCGAGAGAAGAGCGG	0.49008
STRADA	GTCACATCATTCATGGCATA	0.49008
TRIM33	GTTTGCACACTGATCAATCG	0.49008
TSSK2	GTCGGAGTCGTCATAGGGCA	0.49008
TWF1	GGAATCATAATCCTTATCCC	0.49008
MAP4K4	TGGGTCTCAGAGTGGCTCCG	0.476018
PIK3CG	GTGAGGCACTGCCTCAAGAA	0.459493
EEF2K	GCAACCTAACAAAAAGTGAG	0.448633
ALK	CGTTCTAAGGAGATGCCCAG	0.430118
CAMK2B	ACCATGGGGCTGGTGGAACA	0.430118
CAMKV	CTCGCTCCGAGTAGTAGCCC	0.430118
CDK2	CAAAGCCAGAAACAAGTTGA	0.430118
CDK4	AGTGTGAGAGTCCCCAATGG	0.430118
CLP1	GCACAGTGCGTACAAAGTGG	0.430118
CPNE3	ATCCTCCCATTATATAGTCA	0.430118
CROT	GATTGCAGCATTAACTAGTG	0.430118
DGKZ	CTCTCCTCAGTACCACAGCA	0.430118
DGKZ	GGCTCATCTGTGTAGCCCTG	0.430118
DSTYK	TATCGCCAGCTAATTGACCT	0.430118
DTYMK	TCTGCGTGCTCTTCCCGGCG	0.430118
EGFR	AACATCTCCGAAAGCCAACA	0.430118
EPHA1	AGGATGTCAGATACAGTGTG	0.430118
EPHB3	GCCAGGAGCAATGACCAGCG	0.430118
ETNK2	ACCCGAGCAAGTTCGGACCA	0.430118
FGFRL1	CCTTGTCCGCCATCTTTGGG	0.430118
FGFRL1	CCAGGCCTTGACGCGCCCAG	0.430118
GNE	TGCTGACTATTGCAACTCGG	0.430118
GTF2H1	AGCTGCTGCCCAAATTCAAG	0.430118
GUK1	CGGGGAACCTGTATGGCACG	0.430118
IDNK	TGCTGATGATTATCACCCGG	0.430118
IRAK2	GTCAGCCGCGTATCTGCCAG	0.430118
LCK	GCTTTGGCCACAAAATTGAA	0.430118
LMTK2	GTCCTGACTGGTTGAGTCCG	0.430118
LRRK2	TCTGGATGTCAGTTACAACT	0.430118
MAP3K10	GAACCACAACCTCGCAGACA	0.430118
MAPK10	AATTCTCAGATATTGACCAG	0.430118
MAST4	AGTTGGCTAATGATGTACCT	0.430118
MASTL	TTAGAAATAAGCATATTGTC	0.430118
MORN1	GCCCCCGGGTACCTTGTAGG	0.430118
MORN2	CAGTATACTTTGCCCCATTT	0.430118
MYT1	TCTTCCTGAAAGATCACATC	0.430118
NADK2	TTGAAAGGCTCTAGTTACAG	0.430118
NME1	CAAAGAATGGACGGTCCTTC	0.430118
NME9	GATGTCTATCAAGGCTGGTG	0.430118
PAK3	GAACATCTAGAACAGCTTGT	0.430118
PANK2	ACTCAGTCGGATTCAATGGA	0.430118
PANK3	ATTAGCAAAATAATAGCACT	0.430118
PDK1	AGCGCGCGTAGAAGTCCACC	0.430118
PDPK1	CAAGTTTGGGAAAATCCTTG	0.430118
PFKM	CATTGTCAATTGACCCAACC	0.430118
PHKG2	TCCATGGATGAAACCCACCC	0.430118
PIK3C2A	AGAAGATGATGAAACACCCG	0.430118
PIK3CB	AAAAACGTTTGACTATTCAT	0.430118
PKD1	CGGTGACACACAACTTCACG	0.430118
PLK4	CGATTCTGATAACCCCATGG	0.430118
PLXNA4	GGAGATCAACAACCTGCCCG	0.430118
POMK	GTAGAGCAGAGTATTCATCA	0.430118
PRKD2	GCAGTCATTAGGGACGCGGG	0.430118
RIOK1	AAGGATTGCGCCAACGTCAA	0.430118
ROCK1	TACAGTGTCTCAGATTGAGA	0.430118
ROCK2	TAGTAGGTAAATCCGATGAA	0.430118
ROR1	TGATAGCAACCAGCTGAGCA	0.430118
RPS6KA4	GCACACGCGCACCGAGCGCT	0.430118
RPS6KC1	TTCCGTACTACACTCAGGAA	0.430118
RPS6KC1	GCCAAGATAGCTCTCCAAAG	0.430118
RPS6KL1	AACCCAAGTGAGCCCCCGAG	0.430118
SCYL3	AGAGTGTCATGGACATGCCC	0.430118
SEPHS2	GGAGTCCATCCCGATGCCCA	0.430118
SH3BP5	GGAAGCTCAGAAAGCCACGC	0.430118
SNX16	ATTTCTGTTTGTTGTAAAAC	0.430118
SRPK3	GCTGATTGGACGAGCCGGAG	0.430118
STK26	TTCACAAAATTAGAGCGCAT	0.430118
STK3	TGGATTGTTATGGAGTACTG	0.430118
TGFBR1	TGGCAGAAACACTGTAACGC	0.430118
TK1	GCTCCCCCAGCAAGACCCGG	0.430118
TNIK	AGCAACGAGCAGTACAATGT	0.430118
TPR	ACCTGTTATTGAATCAACAG	0.430118
ULK1	GACCCCGAGCTTGGGTACGA	0.430118
ULK3	CCTGGAGCACATGCCCAGTG	0.430118
ULK4	ACGTCCAGAAACATTAGCCA	0.430118
DGKI	TCATGTGGTACCTGAATCCA	0.427623
TTBK2	GAATGATCGATTCAACTATG	0.401404
ROS1	CTGGGCTGGAAAGACATATG	0.369842
ADCK5	GTGCCTCTGCCATGACATAG	0.36375
AATK	CTCCTCAAGTCCACAGACGT	0.319076
ABCC1	AACCTGACAGCATCGAGCGA	0.319076
ACVR1C	TGGTTCAAAGGACAATTGCA	0.319076
ACVR1C	AAGATAAACCCCTTACCTGT	0.319076
ACVRL1	GGGACACGTTGTGGTTGCAG	0.319076
ADCK2	GGTGACAAAGGGGCGCAGAG	0.319076
ADK	AGCAGCAAGATTAGCTATGA	0.319076
AK1	CTGCACGATCTTCTCACACT	0.319076
AK3	TGAATTCAATGTTATAGACT	0.319076
AK4	ATTCTTACATGTACATGAGG	0.319076
ALDH18A1	GCGCAAGCGTTGTTTGCCAA	0.319076
AMHR2	CCTGACCCAAGACCGGGCAC	0.319076
ARSG	CACAGGGTGATGGACCATCA	0.319076
BRD3	TGAGAGCAGCCGTAGCAGTG	0.319076
BRD4	AGTCGAACTGTCACTGTCCG	0.319076
CAMK1	AGGAGAGTCAAACTCGTACT	0.319076
CARD11	GTTGGACACATGCACCAAAG	0.319076
CDK1	GTATTCCAAAAGCTCTGGCA	0.319076
CDK11B	TCCTTATTGTGATCTCCATG	0.319076
CDK17	CCCTGCACAGCTATAAGAGA	0.319076
CDK6	TACGAATGCGTGGCGGAGAT	0.319076
CDK7	ATCTCTGGCCTTGTAAACGG	0.319076
CDKL2	AGTGGTGATAGATTTAGCAA	0.319076
CERK	CCTCCCTGCACAACACACGG	0.319076
CHEK1	TGGTATTGGAATAACTCACA	0.319076
CHEK2	AGTCCTCTCACTCCAGCTCT	0.319076
CHKA	CATAACGCTCTCCAGAACCA	0.319076
CHKB	AGCTGAGGGTTTACCCCGTG	0.319076
CKMT2	GTCATCAAACTAAGACACAA	0.319076
CKMT2	AAATGAGGAGGATCACACCA	0.319076
CKS1B	ACGACGAGGAGTTTGAGTAT	0.319076
CLP1	ACATCCAGCTCCACATAAGT	0.319076
CMPK1	GAGAGCTGCTTCGTGATGAA	0.319076
CMPK2	CTCCACTGGCCAATGCAAGA	0.319076
CMPK2	CTGCTCTGCTACTGCCCGGG	0.319076
CSNK1G1	AAGTAAATGTTCGGTCACAG	0.319076
CSNK2A1	CATGCTGTGACAATAATCCA	0.319076
CSNK2A2	AACTGGTTCGAAAACTTGGT	0.319076
DAPK3	ATTGTGAACTATGAGCCGCT	0.319076
DGKA	CAGCACTAGCAGTGGCACGG	0.319076
DGKB	ATGTTGCAGAATACCTTGAG	0.319076
DGKD	TGAGGCTGTCGATTTCGGAG	0.319076
DYRK1B	CTGCGCAACACCCACTTCCG	0.319076
EIF2AK4	ATCGGGCAAACTCCTCAGGA	0.319076
EPHA1	TGGGGGCACGTGAGACAATG	0.319076
EPHA10	GGATGCGAAAAGCGTCACGC	0.319076
EPHA2	CACACACCCGTATGGCAAAG	0.319076
EPHB1	CCTGGATGTCAAAGGTGTAG	0.319076
ERBB3	GCAGGATCTCTAACCCATTG	0.319076
ETNK1	ATAGCATAGTCCATTATTGA	0.319076
ETNK2	GCTGTGCTATGAGTACATGC	0.319076
FGFR4	GAGGTAGATCTAGACTCACG	0.319076
FLT3	AAAGCTGTTCATGTGAACCA	0.319076
FLT4	CATCGAATCCAAGCCATCCG	0.319076
FN3K	AGCCGCAGCACGTCACCGTG	0.319076
GLYCTK	CTGCATATCCTCAATCGCTA	0.319076
GUCY2D	TTTGGATCGAACCAGCACGA	0.319076
HK3	ATACCCACCAGTGCCATGTG	0.319076
IP6K3	GCGACTGCACCCTTGCCCAG	0.319076
IRAK2	GGGAACCATTTGCCATGTAG	0.319076
IRAK4	CTACGTAAATAACACAACTG	0.319076
JAK1	TGAATAAGTCCATCAGACAG	0.319076
KIT	TGGCTTAATTAAGTCAGATG	0.319076
KSR2	TTAAATAGTTACCTCCTCGG	0.319076
LMTK3	CGTGCTCACTTGAACCACGA	0.319076
MAGI3	GTAAACGGGACGCCTGTCAG	0.319076
MAP2K5	GTGTTTACTAGCATATTGGA	0.319076
MAP2K6	TGGATTTGGATATTTCCATG	0.319076
MAP3K14	CTAACATATGGGGCGCCGAG	0.319076
MAP3K4	ACATAATCTGAACCCCACAT	0.319076
MAP3K8	TGACACATGGTCATTAGACT	0.319076
MAP4K5	GTCAGAAGTCTTTCAGCAGT	0.319076
MAPK11	CCAGACGGAGCCGTAGGCGC	0.319076
MAPK7	TGCCATCTCAGACAATACTA	0.319076
MAPK8	AATTTAAAACCTATAGGCTC	0.319076
MAPKAPK5	TCGTCCAAAAGCTAGAAATG	0.319076
MAST3	CGTATTCCATGACCATACAT	0.319076
MLKL	TTCCCTTAGCAGAATCCACG	0.319076
MOK	ATACCTGTGAATATGATCCA	0.319076
MPP3	TGAGCCAGGACGACCCCACG	0.319076
MTOR	TCAGGAAATGATCCGCACAG	0.319076
NEK1	AGCAGCACGTGCATTTGCAT	0.319076
NEK11	TCAGACAAGAAAGCCAAACG	0.319076
NEK3	TTCATACAGGATGCAACCCA	0.319076
NEK6	TCATCCCGGAGAGGACAGTA	0.319076
NME4	ACAATGTCGTCCGCGCCTCG	0.319076
NME7	ACTGGTATTAATTGACTATG	0.319076
NMRK1	AAACAGTGGCAAAACAACAC	0.319076
NOL9	CATCGTCAACACTATGGGAT	0.319076
NPR1	TTTGGGCAAAGCCTGCAAGG	0.319076
OXSR1	AATTGAATTGGCTACAGGGG	0.319076
PAK7	TGTTCATGGGACACCCTGGA	0.319076
PANK1	TGAGACCTTTGAAGAAGCTC	0.319076
PANK3	ACAACTATAAACGAGTGACT	0.319076
PASK	ACGGACCCGTCCGAACCGCG	0.319076
PFKFB1	GAGGACCATCCAGACAGCTG	0.319076
PFKFB1	ATGGTGGGTTTACCAGCTCG	0.319076
PFKP	GCCGGATGATCAGATCCCAA	0.319076
PHKA2	CACAGAAAGTATGTCCCGCG	0.319076
PHKA2	CAGATATGTGTAGAACGATG	0.319076
PI4K2A	CAGCGGAAGCTACTTCGTCA	0.319076
PIK3C2A	TGTGGAGGTATTAGACCATG	0.319076
PIK3C3	AGCCTGCAAAAACTCAACAC	0.319076
PIK3R3	AGAATATACTAGAACATCCC	0.319076
PINK1	AGCACTGCAGCCCTTACCAA	0.319076
PIP4K2B	CATCTTAAAGAAATACCACC	0.319076
PIP4K2C	CACAGGAACACACCCACCAG	0.319076
PIP4K2C	AAAGTCCATATCCTTAAGGG	0.319076
PIP5K1C	GCTCATGCAGGACTTCTACG	0.319076
PKLR	GCACGACCCGGACAATATTG	0.319076
PLK4	CAGAGGAATAAGCTCTACGA	0.319076
PNKP	GACACACTGTATTTGGTCAA	0.319076
PRKAB1	GGAAGAGGTCGGCGTCTTCG	0.319076
PRKAR1B	GCTTCTCGAAGTGCTCCCGG	0.319076
PRKCA	GCTCCGAAACTCCAAAGGAA	0.319076
PRKCI	AGCAAGAATGCAGCCCAACA	0.319076
PRKCZ	CCTGCTTCCAGACGACAAGT	0.319076
PRKD3	GCAATAATATTCCGCTAATG	0.319076
PRKG1	CATCAAGCATACCGAGTATA	0.319076
PRKG1	CTTACTCTCTGTCAATCACA	0.319076
PSKH2	AACCTCTTATACTATCATCC	0.319076
RFK	GGTTGGGCCAGTGTTGGAAG	0.319076
RIPK1	TGGAAAAGGCGTGATACACA	0.319076
RIPK2	ACAGCTATGCAGTTATCACA	0.319076
RIPK4	CCAGCCTGCACGTCGACGAC	0.319076
ROR2	CCAGCACCTCGCACTCGTCG	0.319076
RPS6KA3	GGAACGTGATATCTTGGTAG	0.319076
RPS6KA4	GGCGAACACGCAGCGCGAAG	0.319076
RPS6KB1	AATGAAAGCATGGACCATGG	0.319076
RPS6KB1	TGATTAAGCATGATATTCTC	0.319076
RYK	CGTGAGTCTCTACCTGAGCG	0.319076
SGK223	TCTAGGACCTGCAGCGATGG	0.319076
SGK494	GCTCAAGCCTACACTATCTG	0.319076
SGK494	CCGGGTGGCTGTCCCTCACA	0.319076
SH3BP5	CATGACTCATACCCTCTGAG	0.319076
SIK2	TGGAGACCTCCATTGACGAA	0.319076
SNX16	TCAAAATTTAGTAGCTCACA	0.319076
SPHK2	AGGAGCCAAACTCGCCATGG	0.319076
SRC	TGTCCTTCAAGAAAGGCGAG	0.319076
SRC	TCCTCCTCAGAACACGCCGA	0.319076
SRPK3	TCTGGCTTGAGACTAGACGG	0.319076
STK17A	GGCTCGGGCCGGGCAGGCCG	0.319076
STK17A	TGTTCTTCAATATTCTTGAA	0.319076
STKLD1	AGTCAAGCATGTGATAAAGC	0.319076
STKLD1	ACCATTTGGACATCATCCAC	0.319076
TAF1	GGAAAAGTAAAGATCGGCCA	0.319076
TAOK3	CCTAATACTATTGAGTACAA	0.319076
TBCK	CAAACATGGTATAGTACACA	0.319076
TEC	GGAAGGTGCAATGTGCGAGG	0.319076
TEC	CATGATCTCAGATTAGAGAG	0.319076
TEC	GCACCAGAAACAAAGAAGGT	0.319076
TRIB1	TAGACTTTCTAGTCTAAGCT	0.319076
TSSK4	TAAGAAGGGCTACAACCCAC	0.319076
ULK3	AGCCTTGCAGTAGAGTGATA	0.319076
VRK3	TTCCAGACCAGGGACAACCA	0.319076
WNK4	CCAGAACATACCTGTCCCCG	0.319076
WNK4	TCGGGAGATTATCCAGCGAG	0.319076
XRCC6BP1	TGTAATGGAAATGTCAGTGG	0.319076
XYLB	TCCCCTATTGACTACAGTGA	0.319076
YES1	TCCAAAAGGCGTTACCCCTG	0.319076
ZAK	TGCATGGACGGAAGACGATG	0.319076
EIF2AK3	GTACCACCCATTACCTATTG	0.30193
N4BP2	AAACGAGCAAATAGAAATGG	0.284375
ABL2	GGTTCAACATCACAACCATA	0.265751
ACVR1B	GGAAGCAGAGATATACCAGA	0.265751
ACVR1C	CTGGCGCTCTCAATTGCTAG	0.265751
ADCK2	GGCGTATGCTTTGTACACCT	0.265751
ADCK3	CCGAATGAAGGGCGGCCGCG	0.265751
AK7	TCGCCAAAAACTGGTAATGC	0.265751
AK9	AACTATGTGTGGAAGACAGT	0.265751
AKT2	GCGGCTCACCTCACCCCCGT	0.265751
AKT2	GACCCCATGGACTACAAGTG	0.265751
ALK	CTCTATTGCAGTTAGCGGAG	0.265751
ALPK2	TGAGTGCTTTCAAGCGACCA	0.265751
ALPK3	GGAAGTGCTAACCCCAATGG	0.265751
AMHR2	CCCACAGGCCAATATAAACC	0.265751
ANKK1	GGTAGACGTGGACTGCCAGA	0.265751
AURKA	CCATATAGAAAATAATCCTG	0.265751
BLK	CAGGTCCCGATCATTCATAG	0.265751
BRAF	CTCAGAAGACAGGAATCGAA	0.265751
BRD2	ACAGATCATACCTTGGCAAG	0.265751
BRDT	GAAAAATGTGTGAGCAAATG	0.265751
CALM1	CTGACCGAAGAACAGATTGC	0.265751
CALM1	CCTGCAATTCAGCTTCTGTT	0.265751
CALM3	CCATCATGGTCAGGAACTCC	0.265751
CAMKV	AAGAGGCCATCTCCCATGAG	0.265751
CD2	ATATTTGATTTGAAGATTCA	0.265751
CDC42BPB	GATATGGCGAGGTTCTACAT	0.265751
CDK10	ACAGGAACTTCATTATCCAC	0.265751
CDK11A	CTTGAGCTCGATGGGCAACA	0.265751
CDK12	TGGCCTTCAAACTAGACCGA	0.265751
CDK20	GGTGCCCGCCAGTATGACCA	0.265751
CDK3	TGGACGTGGTGCACAACGAG	0.265751
CDK3	AAGTACATGGACTCCACCCC	0.265751
CDK5	CGTCCGCTGTTACTCAGCTG	0.265751
CDK5	TAGCCGCAATGTGCTACACA	0.265751
CDK5R1	CACATTCGCCCAGCCCCCAC	0.265751
CDKL2	AAAATCCCAAAACAGAAAGA	0.265751
CDKL2	AAATGGATGGATTTGCTGAG	0.265751
CDKL4	AAATCTTGTGAACCTCATCG	0.265751
CERKL	AATGTTGCAGTTATCACATG	0.265751
CERKL	AACCTTCTCATAATAAACCT	0.265751
CHEK2	AGGTAAAGCTGGCTTTCGAG	0.265751
CKMT1B	AACAGGTCAGCAAATACCTA	0.265751
CKMT1B	TTTACTGGCATCTAGATCCG	0.265751
CKMT2	CCAGTGCATCCAGACTGGAG	0.265751
CKMT2	CACCCGGGCCGAGCGAAGGG	0.265751
CKS2	ACTTGTTTGGAAAGTTCTCT	0.265751
CLK4	AACGAGCTGCTTCACGGTAA	0.265751
CLK4	GCCACCGAAGGAAAAGATCC	0.265751
CLP1	GACATCCACCTCAAAAGCTG	0.265751
CRKL	GTGGGAGACCCGCGAGTTCT	0.265751
CSK	TGATGCTGGGCGATTACCGA	0.265751
DCAKD	CCTCTGCGTCCTTGCGGTTC	0.265751
DCLK3	GCTCTTGAGTGGGATTCCTG	0.265751
DDR1	TGGGAAACACCGACCCTGCG	0.265751
DGKA	TATCCTACAGATGATGCGAG	0.265751
DGKA	GCCAAGTCTCGGAAGGACAT	0.265751
DGKI	GAAGCATGACTTCTCGACAC	0.265751
DGKZ	GAATAAGATGTTCTACGCCG	0.265751
DLG3	AGTCCGATCATAATCAAACA	0.265751
DYRK3	TCACAAACTTCGACAGTACG	0.265751
EIF2AK2	GCAACCTACCTCCTATCATG	0.265751
EPHA2	TGCAGGAGCTGGCGCCACCA	0.265751
EPHA4	TGTAATTGGTATGAGCTAGG	0.265751
ERBB3	ATGAGGCGATACTTGGAACG	0.265751
FASTKD2	CCTGGATGAATGCAGTAAGG	0.265751
FGFRL1	GATGGCCGCACCATCCACAG	0.265751
FLT1	TTAGGTGACGTAACCCGGCA	0.265751
FN3KRP	CGTGCTGGTGATGGAGCACA	0.265751
FUK	GGTAGTAAATGTCCAAAACA	0.265751
GCK	GGCAATGGTGAATGACACGG	0.265751
GK	TTACCCACAGCATTGTAGAG	0.265751
GSK3B	AGGTCCTGGGAACTCCAACA	0.265751
GSK3B	TGGAAATGGATCATTTGGTG	0.265751
HUNK	TGAGCTGTCGGATGTATCTG	0.265751
ICK	CACGTACCCCTACAAAGCAG	0.265751
IDNK	TGGTGTAGCTCTGAAGTGTG	0.265751
ITK	ATACTTTGAAGATCGTCATG	0.265751
ITK	ATGTGATAATGCTTTATACA	0.265751
ITPKC	GGTCACAGACTCAGCCAGAG	0.265751
LIMK2	CAGTGGGAAGTGCCACAATG	0.265751
MAP2K5	TACTTGCTGTTCCATTACTG	0.265751
MAP2K6	TTGGAGTCTAAATCTCGAGG	0.265751
MAP3K2	CGAGTCAAATTTGAACATAG	0.265751
MAP3K4	GCATGTCAACCAAACATCAG	0.265751
MAP3K5	CCGAGTTAGTATCACAGTAG	0.265751
MAP3K6	TCACCTGACTCCGCATATGG	0.265751
MAPK12	ACAGGCAAGACGCTGTTCAA	0.265751
MAPK14	TGATGAAATGACAGGCTACG	0.265751
MAPK15	CTGCCCCAGATACACCCTTG	0.265751
MAPK4	TCCTGGCTGAGATGCTTACG	0.265751
MAPKAPK2	GTGTACGAGAATCTGTACGC	0.265751
MAPKAPK5	CCACAGCCGGACTATCCCAA	0.265751
MAST4	ACCCAGTCCGACCCACGGGT	0.265751
MELK	TGATTTGCCCCGGATCAAAA	0.265751
MST1	TGTAGCACCAAGGACCTCCG	0.265751
MST1R	ACGCCTTGACAACGTCACAG	0.265751
MYO3A	TCCCACTGTGTGGTCACTAG	0.265751
MYT1	GGTGACTTCGACGACCTCCT	0.265751
N4BP2	TTGAAGTTGAACCCTTCGGA	0.265751
NEK10	TAGAGGCTGAGTTAGTGACA	0.265751
NEK11	AAATTTGGATTGTCAGAAGG	0.265751
NEK7	GATGCAATCAGCACGTGCTT	0.265751
NME2	GTCCGGCTTGATGGCGATGA	0.265751
NME2	AAGCCGGACGGCGTGCAGCG	0.265751
NME6	CAGCTCTGGAGGACGCTCAT	0.265751
NME6	TACCTCCAGAATCAGTGGAT	0.265751
PANK2	GAGAAGGAATCCGACGCTGG	0.265751
PANK3	ACCTATTGATATCACAGCAG	0.265751
PDGFRB	TCTGTTCCCCACTGTCAGGG	0.265751
PDXK	TTTCTTTGTAGACGGGAAGG	0.265751
PDXK	CTCTATGGGCCCCGACACCG	0.265751
PFKFB1	CTACATGGTGAACCGAGTGC	0.265751
PFKFB1	AAAGAGAATTGAGTGCTATG	0.265751
PFKP	ATCGGCTGGACAGATGTCGG	0.265751
PGM2L1	ATCTGTGGCTAGCACTACCC	0.265751
PHKA2	TAAGAATGCAGACCGCGATG	0.265751
PIK3R4	TTGCTATTTAAGTCTACAAG	0.265751
PIM2	TGTCACGATGGACAACTCCA	0.265751
PIP5K1A	GATGCTTACCAAGTAATCAT	0.265751
PKDCC	GCCGGACACGTTGCGAAGCG	0.265751
PKDCC	CACCGCCTTGAGCGCCACCG	0.265751
PLAU	GGGCATGGTACGTTTGCTGA	0.265751
PLK4	AGACTGAAACCGTACAACAG	0.265751
PLXNA4	CCTGAATGCCGGAAGCAACG	0.265751
PRKAA2	ATGACGTTAGCATCATAGGA	0.265751
PRKAB2	GCCAAGGCTGCACGCTCCGA	0.265751
PRKACB	TCCAAATGAACCTGTTCCAA	0.265751
PRKAR1A	GATAAAGGAGACCGAAAACA	0.265751
PRKAR1B	GAGTGCCGAGGTGTACACCG	0.265751
PRKAR2B	CAAGGGGGTCAACTTCGCCG	0.265751
PRKAR2B	TGAAAAATTGGTCAAAGATG	0.265751
PRKCA	AGGAAGGAAACATGGAACTC	0.265751
PRKX	CCGCACTCACTCACCCACGG	0.265751
PSKH1	GTTCTGAGGGAGGCTCCGTG	0.265751
PSKH1	AGATGATTGAGACCAAGTAC	0.265751
PSKH1	AATCTGCTCTACTACCATCC	0.265751
RP2	GGACTGAAGGATGAAACAGT	0.265751
RPS6KA1	AGGGTGGCTTGATCTCACGA	0.265751
RPS6KA2	GTGGAGATGGTCTAAAGCCA	0.265751
RPS6KA6	AATTAGCCTTTCAGACTGAA	0.265751
RPS6KB1	AGCAGAACGGAATATTCTGG	0.265751
SH3BP5L	AGGCCAGGACCACCTATCGG	0.265751
SIK2	AGAAAATGAGCCATCCATCG	0.265751
SIK3	GCTGCTGAAAGATTGCACTG	0.265751
SLAMF6	CCTGTTCACTGGAAATCCTG	0.265751
SNX16	GGAAGTGCTAGTCGAAAACC	0.265751
SNX16	GTAAATTTAGTCCTAATGAG	0.265751
SRPK3	CAGGGCTAGTTCGGAGCCCG	0.265751
STK17B	CAGCCAACTCAGGTAAACAC	0.265751
STK36	CCTCTCCAGATTGAAGGTAC	0.265751
STK4	ATACACCGAGATATCAAGGC	0.265751
STYK1	GCCACTTAAGGAGACATCCG	0.265751
STYK1	GCCACAGGATGACCCCAAGA	0.265751
TAOK1	TCAAAAGCAACTGATGACTC	0.265751
TBCK	TCTTATGAGAGGTTTAACCT	0.265751
TK2	ATCCTGAGACTTGTTACCAG	0.265751
TKFC	GATCGCAAAGCAGGTGAACG	0.265751
TLK1	AAATATCTTTCATTTAATGT	0.265751
TRIO	TAATTCGAAAGGGTCGAGAA	0.265751
TSSK1B	GGAGAAGGTTGTCACACTTG	0.265751
TTN	TTAATAACTTCAAGCCAGCG	0.265751
UCK2	CAGTTCAACTTTGACCACCC	0.265751
VRK3	TGTGGGCAAAGCTTCAAGTG	0.265751
WEE1	AATGAATATACCTCAAGCCT	0.265751
WNK1	TTTCTCCTCATACATCTCAG	0.265751
WNK3	GGACACTGAAACATGGGTTG	0.265751
STK3	AGGTCTCTTAATATTGATAC	0.252783
HIPK3	TAAGACATTGGAAGAGCATG	0.228384
PRKAB2	ATTGGTGCTCTCCCTCAGGG	0.198356
TRIB3	GACCTGAGATACTCAGCTCA	0.16792
SIK2	ATGAAGGGAGATGTCATGCG	0.157976
SYK	ATGTCAAAAAATCGGCACAC	0.155247
MAPK4	TGATCAGCATTACTCCCACA	0.148811
MEX3B	CGGCTCGCTGTCGTACAGAG	0.142768
NIM1K	CTAAAAAAGAGCATCCTCGA	0.142768
VRK1	CTGGGCAGTACCGATAAGCA	0.142768
CERKL	GCATGCAAACGTTAGAACCA	0.109009
CAD	CCCAGGAACTCTGTGACAGG	0.0967218
TSSK4	GGATGAATATGGTTATGAGG	0.0795061
CSNK2A2	AGTTTACCTGATAGTCCACG	0.0475351
XRCC6BP1	GCAGCTGCTCCCCTGCCGCG	0.00972738
MORN2	ATAATATGTTTCATGGACTG	0.00642299
AAK1	TCCAACTTTCTGCCCCTGGA	0
AAK1	TGCTGGTAAAACGTGCCTGC	0
AAK1	GGAACACTGGCTAAAAGGCC	0
AAK1	GGGTGCAATTGAAGTCTCTG	0
AAK1	CAAAAGGCCGGATATTTACC	0
AAK1	TGGCAAAATCATCACTACGA	0
AAK1	CAAAACTCCTATTATCCACC	0
AAK1	TTGCTATTGTATTTCTGGTG	0
AATK	ACAGAGACAGCCAGTAGTGG	0
AATK	GTGTCAGCCAACAACAACAG	0
AATK	CCACCCGTCGACGTCCCCTG	0
AATK	AGCACCGGAACCACGCCCGG	0
AATK	CCGGGCAGCAGCTCACCAGT	0
ABCC1	GTATAACACCTTAAACAGAG	0
ABCC1	TCTGCTTCGTCAGTGGCATG	0
ABCC1	TCTGCCTACCTGTCAGCCGT	0
ABCC1	AAAATGTGATTGGCCCCAAG	0
ABCC1	AGTACACGGAAAGCTTGACC	0
ABL1	TTGCTCCCTCGAAAAGAGCG	0
ABL1	CAGCCGCCTAGCCACCGGCG	0
ABL2	TATCGAATGGAACAGCCTGA	0
ABL2	AGTTGCTGTGAAAACATTGA	0
ACTR2	GGATCTTATGGTTGGTGATG	0
ACTR2	GGATGACATGAAACACCTGT	0
ACTR2	AAACAGAGAGAAGATTGTAG	0
ACTR2	ACTGGTGTAGTGGTAGACTC	0
ACTR2	ATCCTCGCAACAGAAGTAGC	0
ACTR2	TAAAGAAAAACTGTGTTACG	0
ACTR2	GGACGTATCATCAAAGTTGG	0
ACVR1	CTATGGACAGCACTATTCGA	0
ACVR1	GACACTCCAGTACCCAGCTG	0
ACVR1	CCATGACTTCTCATCACGGG	0
ACVR1	GTGGAGTATGGCACTATCGA	0
ACVR1	CTGGTGTAACAGGAACATCA	0
ACVR1	GCCATCGTTGATGCTCAGTG	0
ACVR1B	CTACACGTGTGAGACAGATG	0
ACVR1B	CTTCTACTGCCTGAGCTCGG	0
ACVR1B	ACTTGACTCAGGTCACCTCA	0
ACVR1B	CAACCGCCAGAGACTGGACA	0
ACVR1B	GGTACCTGAGCCAGACCCTG	0
ACVR1B	CCGGTTCAGATAATCAAACA	0
ACVR1C	CCAAGATCTTTCATCTCTGG	0
ACVR1C	ATTGTCCTTTGAACCAACAG	0
ACVR1C	TGTAGGAGCACTGTCGACCC	0
ACVR1C	GCATCAGTCATGCTAACCAA	0
ACVR2A	ACTTGGTAGATCAGAAACTC	0
ACVR2A	ATGGTGACAAAGATAAACGG	0
ACVR2A	TGCCACTTATGTTAATTGCG	0
ACVR2A	CCAGTTGCTTAACGAATATG	0
ACVR2A	CCAAAGATCCACATCAACAC	0
ACVR2A	ATTGCAGAAACCATGGCTAG	0
ACVR2B	ATGACTTCAACTGCTACGAT	0
ACVR2B	ACGCTTCACTCATTTGCCAG	0
ACVR2B	ATGTCCACATGACCGTAGGG	0
ACVR2B	AGCTGCTGGAGATCAAGGCT	0
ACVR2B	ACAAGCCGTCTATTGCCCAC	0
ACVRL1	TCACACGTGCAGGTCACCAG	0
ACVRL1	AGGCACCCCCAGGAACATCG	0
ACVRL1	GCCTCCGTCGGACATGCCAC	0
ACVRL1	TGGACAGTGACTGCACCACA	0
ACVRL1	CCAGGACTGTTCATCCCTCG	0
ACVRL1	CTGCGTGCTCGAGTTGCGGG	0
ACVRL1	GTGGAGATCTTCGGTACACA	0
ADCK1	GAGTGTCCCTTATGGCTCAG	0
ADCK1	TCTGGACTACCTGTTGCCAG	0
ADCK1	GCTTCGATGACACCCCTCTG	0
ADCK1	CATCCACAAACTCCATCAGG	0
ADCK1	GGTGCGGAAGCACCCCGGCA	0
ADCK2	TTCGCCGACTCAGAACGTCA	0
ADCK2	CCTCCGAAAACAGATCGCGC	0
ADCK2	CCTGGTTGGATCAAATGCAG	0
ADCK3	GCCAATCTGCTCCACAGCCG	0
ADCK3	CCTGGGTCATGCCCACAGCG	0
ADCK3	TGCCTGTGACGAGGATTGGC	0
ADCK3	TGTCCGAGGCCAATGCAGAG	0
ADCK3	CCTGGCTAAGATCTTCGAGC	0
ADCK4	TTAAGGAGCTGTGCACGACA	0
ADCK4	CTTCTCCCTTTACAGTACCC	0
ADCK4	CTCACCAGCATCTGCCAGCG	0
ADCK4	GCTAGGAGTACTGGCCGAGA	0
ADCK4	GCACCTTGCGTTCTCGAGAG	0
ADCK4	CTCCCTAGCCTCTTACCCAG	0
ADCK5	TTCTTCAGGAGAAACGTCAG	0
ADCK5	AGGGTCCGGGTATACTCGGG	0
ADCK5	AAACTCCTGGAAGAGCTCGT	0
ADCK5	AGGTGCAGTACATCGACCTG	0
ADCK5	CGCGGGGCACCACGACGTAG	0
ADCK5	TGCCAGGATGTGGGTCCGAG	0
ADK	GAAACCAAATGACCAAATCT	0
ADK	AAAAATGTTGCTGCTTTGTG	0
ADK	GTAGTAATGAGCATCCACAT	0
ADK	TCTGGAGAAAAACTGGATGT	0
ADPGK	GCTGGCCAGTATGACTAACA	0
ADPGK	CCATCATGTGCAATCCAGAG	0
ADPGK	ACTTCCTGCAATGACTCTGG	0
ADPGK	ACTCTCTTACAGCACTATGT	0
ADPGK	AGTCAATGCATGTGTTGATG	0
ADPGK	TGCCGCCAACCGGCCCTCGG	0
ADRBK1	GGTACTTCTGCATGACACTG	0
ADRBK1	CTCCTCATAGAATTCCACCA	0
ADRBK1	GAGGACACTCACATGCGAGC	0
ADRBK1	CATCGCATCATTGGGCGCGG	0
ADRBK1	GCTCTCGCTCGTCAGCACTG	0
ADRBK1	CCAGGTCCGAGATCCGCACG	0
ADRBK1	CGACCGCATGACGCTGACGA	0
ADRBK2	GGTACTTCTGCATCACACTC	0
ADRBK2	TCTTCATAAAACTTCACCTG	0
ADRBK2	TATTGGACGAGGAGGATTCG	0
ADRBK2	GATGAAGCAGAGTTTATCTG	0
ADRBK2	CAGACCCAGAATGATTTCAG	0
ADRBK2	ACTACTTACACACTCGCATG	0
ADRBK2	TGACCGAATGACACTCACCG	0
AGK	ATAGAGCCAATGGCCTCCCC	0
AGK	CCTGGAACTGATGGAAAACA	0
AGK	TGTTCTTCGACGAACAGATG	0
AGK	TGTTTCCACTTTCGGCAAAG	0
AGK	GCAATGACCGGCCTTCGATG	0
AGK	TCTCTCCACATTAAAAGGAG	0
AK1	AAGAGTTTGAGCGACGGGTA	0
AK1	GATTGATGGCTACCCGCGGG	0
AK1	AGTATTGACTTTGGCCACCA	0
AK1	GGCCAGGGGCAAGAAGCTGT	0
AK1	CTACACCCACCTCTCCACCG	0
AK2	AGGCTGATTCACCCCAAGAG	0
AK2	TTCGGATCAGCAGAGAGTCT	0
AK2	TGTCTGCCATTTAGCTACTG	0
AK3	GATCTGATAAGCTCTATCTA	0
AK3	ATCCAACAGCCAGCTATACT	0
AK3	AGATGATGTCATGACTCGGC	0
AK3	AGAAATTGGCGTGTTAGCCA	0
AK3	GCTGAAGCACCTCTCCAGCG	0
AK3	TGTAGTGATGCGCGACGACA	0
AK4	GTGCCCTTGCCCGAGCCGGG	0
AK4	GGTCTCCAGCATCTCTCCAG	0
AK4	GAGAACATCAAGGCCAGCAC	0
AK4	TCATTAGGCGTGTGATCACA	0
AK4	TCCGAGTTGGAGAACAGGCG	0
AK4	TAGGAGGGTGAATCCAACGG	0
AK5	GGAACTGGGTGGCTGTGACA	0
AK5	ACTCAAACTTTCCATATCGG	0
AK5	ATTATACAGCAGTACCTGTG	0
AK5	CAGGAATACCACCAAATCGG	0
AK5	ACAATGTAAAAGCTACCCAA	0
AK5	GTTTGATGCCGACCGCGATG	0
AK5	CCTTCGATGATATTGGACAC	0
AK7	CGCTCTACTTACGGGGTCCA	0
AK7	TCAGTAAAAATACTGGCCCT	0
AK7	AATGGAAGCGCTCTTTGTGA	0
AK7	ACTGCATCACATCCAACTGA	0
AK7	GAGAGCATGGAGCAGAATGC	0
AK8	TGAACGGGGCATTAGTACGA	0
AK8	TTCGGGTGGCCAGTCAAAGG	0
AK8	GGACCTAATATTACAATCCT	0
AK8	CCACATCTTCGAGTTGATGC	0
AK9	TACTGCATGGGAGTTAACTG	0
AK9	AGGCATCTCACGATACCCGA	0
AK9	CCTGGTGCCCCAAAATATGG	0
AK9	TCACGGGCTTTATCAAAACG	0
AK9	TTATTGCACCAAGATACAGA	0
AK9	ACATATACAGTAGAGACCAG	0
AKT1	AGACTTCGGGCTGTGCAAGG	0
AKT1	CCTGCACTCGGAGAAGAACG	0
AKT1	TGTCATGGAGTACGCCAACG	0
AKT1	CCTCAAGAAGGAAGTCATCG	0
AKT1	TGGGGACAGGCCTCACCACG	0
AKT1	TGACGGCCTCAAGAAGCAGG	0
AKT1	GAAGGTGCGTTCGATGACAG	0
AKT2	CACAGTGAGGAACGGGTGCC	0
AKT2	TCTCGTCTGGAGAATCCACG	0
AKT2	GGGGGGTAGAGTCTGATCAG	0
AKT3	GCCACAGAATGTCTTCATGG	0
AKT3	ACAGTTGGAGAATCTAATGC	0
AKT3	TAGTCACTTACTGTTAAAAA	0
AKT3	TATTTGAAACTACTAGGTAA	0
AKT3	ATTTCATGTAGATACTCCAG	0
AKT3	TAAGGTAAATCCACATCTTG	0
ALDH18A1	GCAGCTTTGGCTATCGCAAG	0
ALDH18A1	CTAACAGGATCTCATCACGC	0
ALDH18A1	TGCCAATGGAACCCACCCAA	0
ALDH18A1	GCTTTGCATCATCTGAACCT	0
ALDH18A1	ACTTGCCATGTGTACGACTG	0
ALK	GCTTAATATTCACTTCCCCG	0
ALK	CCATACCTTAAATACGTAGG	0
ALK	CTGTAGCACTTTCAGAAGCG	0
ALK	TCCAGACAACCCATTTCGAG	0
ALK	AAGATCTGGAAGAGAAGGCG	0
ALPK1	CATCCTCGCTCGGGACTGTG	0
ALPK1	TGCCAGTATACCTAGCGACG	0
ALPK1	AGTGCACAGAAGGCTCCATG	0
ALPK1	GAGCCATCGGACTACAGCAA	0
ALPK1	TGCACCCTTAGACTTTCACA	0
ALPK2	GAGAGCAAGGCATCAGACGG	0
ALPK2	GAGGAAGTGAAACAAAGCAG	0
ALPK2	ATCATTAGCTCAACACTCGG	0
ALPK3	CGCGCGCCCCTATTTATAGC	0
ALPK3	AAATATGAGATCACTCATCA	0
ALPK3	GAAAGGCCTAGTCGGCTGGG	0
ALPK3	GGAGCTCTAGGACCCGCTGT	0
ALPK3	GTGCCGTGTATGGATCAGGG	0
AMHR2	TGTGCTTCCCCGCACTCCAG	0
AMHR2	CAGTGATAAATCGGACAATG	0
AMHR2	ACCCAGTACACCAGTGACTG	0
AMHR2	TGGGCCTTGTGGTTGAGTAG	0
ANKK1	ACTCTCCAGGAACATCTCAG	0
ANKK1	CAGCAGTATGTCTGTCTCGA	0
ANKK1	CGGGACCAAATTCTTACGGT	0
ARAF	GCCCAACAAGCAACGCACGG	0
ARAF	TGGTCTACCGACTCATCAAG	0
ARAF	AGTGTCCAGGATTTGTCCGG	0
ARAF	GTAGTGATGGAACCCCCCGG	0
ARAF	GGACTCAGGCTATTACTGGG	0
ARSG	CTTGATAAGATGGCTTCGGA	0
ARSG	TCCGCTCAACGAGACCACCT	0
ARSG	TCTTATCACCCCAACTTCCG	0
ARSG	GCAAGGCTGCTCAAGTTCAC	0
ARSG	TCTAGGAGACAATGGCCCGT	0
ARSG	TCCAGCCAAGCAGACGACCT	0
ATM	CCAAGGCTATTCAGTGTGCG	0
ATM	TCTACCCCAACAGCGACATG	0
ATM	CAGAGAAGCCAATACTGGAC	0
ATM	ATCAAAAAGCCATTTGACCG	0
ATM	TAATTTACCAGAGATTGTGG	0
ATM	AGCATCCTTACAGTAAGTCA	0
ATM	GACCTACCTGAATAACACAC	0
ATMIN	GGACCTGAAAAGACATGCAG	0
ATMIN	CATGACAGAAAACTGCATCA	0
ATMIN	GCTGGTGAGCCAATAAGTAC	0
ATMIN	CGACACAGAGGAATCAGCAG	0
ATR	CTGTGTGAGATGGTCAAGCA	0
ATR	GCCCAGGTCACCAATTGTGG	0
ATR	CTGAAGATCAGTGCTCTCAG	0
ATR	GATGCTTTGATTTATATGCA	0
ATR	GGAAAGTATGGAAATCATTG	0
ATR	AGTCAATTAGATGAACACAT	0
AURKA	CTTCGAATGACAGTAAGACA	0
AURKA	TCTCTATAAACTGTTCCAAG	0
AURKA	CCTGAAAACTCACCGAAGGT	0
AURKA	TTTGAAATTGGTCGCCCTCT	0
AURKA	TGCTTGCAAAGGAATGCGCT	0
AURKA	TGAGTCACGAGAACACGTTT	0
AURKB	TGACGAGCAGCGAACAGCCA	0
AURKB	ATTCTAGAGTATGCCCCCCG	0
AURKB	CATCAACCCATACTGCAGGT	0
AURKB	GAAGAAAAGCCATTTCATCG	0
AURKB	CCAAACTTGCCTTTGCCCAG	0
AURKB	AGGTGATGGAGAATAGCAGT	0
AURKB	TCTTTCCGGAGGACTCGCTG	0
AURKC	CAGTCGATGACTTTGAAATC	0
AURKC	ATTCTGGAATATGCTCCAAG	0
AURKC	AAGCCAGAGAACCTGCTGCT	0
AURKC	CTAGGAGGAAGACAATGTGT	0
AXL	CCCGAAGCCAATGTACCTCG	0
AXL	CGAAGCCCATAACGCCAAGG	0
AXL	AGGCTGTGCTGTCAGACGAT	0
AXL	CTGAGAACATTAGTGCTACG	0
AXL	GTCCAATCTGACAGTGTGTG	0
AXL	CCTAGCAGTACATACCACCA	0
AXL	GACTGTAGGACTTGCGCACG	0
BAZ1B	AGGCCAAACTAGTCATGCGC	0
BAZ1B	AGTATGTCATGAGGATCCGG	0
BAZ1B	GCCTTGAGTGCAGATAAGGG	0
BAZ1B	ATATTTGAAAAAGAAACGGG	0
BAZ1B	TGTACCCCCAGAATTCCGTG	0
BAZ1B	AATTCATCTTCTACGACCCA	0
BAZ1B	ATCATGACCAAATATGCTGT	0
BCKDK	GCGGGCCCGGAGCGCGAGTG	0
BCKDK	TGCAGCAAGAACTTCCAGTG	0
BCKDK	GAAGCTGACAGACTTCCCTC	0
BCKDK	ACGTAGGCCCTCTGCCAAGA	0
BCKDK	TGGCCATTGATGCGGACACG	0
BCR	GCAATCCTCAAAACTCCGGG	0
BCR	GCAGCGCAGCCGTATCCAGG	0
BCR	GTCGGGAATCCTGGCTAGCG	0
BCR	AACTCCGTAGTTGTCCACGA	0
BCR	TCCCCACAGAGGGCGAACAA	0
BLK	AAGGTGGTTGAAGACAACCT	0
BLK	ACTCGGGCCACAAAGTTACT	0
BLK	GCTTCTTGCTCCAATCAACA	0
BLK	ACTAGAATAGTGCTGCACCA	0
BLK	CTACAAAAACAACATGAAGG	0
BLK	GCTGGTCCGACTCTACGCAG	0
BLK	ATTTCCTGAAGACAGATGAA	0
BMP2K	GACCCCCACGGACGAGCCGC	0
BMP2K	GCTGCTTCACTAGCAGTCAT	0
BMP2K	TCTTTAGGGGCACTAAGACC	0
BMPR1A	ATAGCACTTTAAAAAAGGCA	0
BMPR1A	TCAGGGTGTATGAAATATGA	0
BMPR1A	TAACCTACCTATGACAACAG	0
BMPR1A	ATGGCGTGGCGAAAAAGTGG	0
BMPR1B	AACGCAAGACCTTTGGACGG	0
BMPR1B	TGATAGAAGAGGATGACTCT	0
BMPR1B	TGATGGACCTATACACCACA	0
BMPR1B	GATTGGAAAAGGTCGCTATG	0
BMPR1B	CATTGATTTAGCGTCTAGGG	0
BMPR2	CCTTTGGGAGAAATCAAAAG	0
BMPR2	TCTCGGTTAAATGAATGAGG	0
BMPR2	AGCAACTGGACGCTCATCCA	0
BMPR2	AGCTTACCCAGTCACTTGTG	0
BMPR2	CTCTGGTACGGATTCCCCTG	0
BMPR2	AATCGAAGACTGTTGGGACC	0
BMPR2	CAGCACACCTTTGACTATAG	0
BMX	GGGGTTACCCCTTATCTCTG	0
BMX	GGGAAGACTTCCCTGACTGG	0
BMX	GGTTAGAAATTCGAGCCAAG	0
BMX	TGTTGGCCTTTGTTGACACA	0
BRAF	ATACCCAATAGAGTCCGAGG	0
BRAF	TCATAATTAACACACATCAG	0
BRAF	AGAGAAGAAACCAATTGGTT	0
BRAF	TCTTCCTGCCCAACAAACAG	0
BRAF	ACAAATGATTAAGTTGACAC	0
BRD2	ACAGTGGTAGGTATCTCAGG	0
BRD2	ACCACTCTCTCTACGCATAG	0
BRD2	CAGATGAACCACTAGAACCA	0
BRD3	GATGCTATCCAAGAAGCACG	0
BRD3	CATCACTGCAAACGTCACGT	0
BRD3	TGAAGGTACACAGCAAGTGG	0
BRD3	ATTAGCACTATGTCATCTGT	0
BRD4	CCATCTCAACCAGCACGCAG	0
BRD4	TCAAAAAAGAAGGGGCACCC	0
BRD4	AGTCGATTTCAATCTCGTCG	0
BRD4	GAATAAAAAAAGCAAAGCCA	0
BRD4	CACCAAACTCCTGAGCATCA	0
BRD4	CCAGACCCCTGTCATGACAG	0
BRD4	TGCCCACACTACTCACAGGG	0
BRDT	ATGGCCCTTTCAACGTCCTG	0
BRDT	AAATTGTTATTTATATAACA	0
BRDT	ACAGATATCACAGAAACCAC	0
BRSK1	ACTCGGGGTCCACTGCATCA	0
BRSK1	TCTTGTTCTCGTAGACGTCG	0
BRSK1	TCTCGGGCTTTAGGTCTCTG	0
BRSK1	CTCTGGACACGCATAATGGG	0
BRSK1	CCATGCTCTCTAGGACGTCG	0
BRSK1	TCACCAACATCATTCCGGGG	0
BRSK1	GGAGGCTCCACTGACGCTAC	0
BRSK2	TGGGGCCTCACCATATGGAG	0
BRSK2	CAGTCGGGCGGGATAAAGTG	0
BRSK2	GAGCGGATCTGCACCTTGCG	0
BRSK2	CATACCTATCTCGTTCCGGG	0
BRSK2	TCCAGGTCTCGGTCCATCAG	0
BTK	ATGGAGAGGCCAGTACGACG	0
BTK	ATAAGGAGTTACCGTATCCC	0
BTK	GATGGTAGTTAATGAGCTCA	0
BTK	CTGTGTTTGCTAAATCCACA	0
BTK	AATGATCTACAGCTGCGGAA	0
BTK	CCCAGGTTGTATATGATGAA	0
BTK	TATGAGTATGACTTTGAACG	0
BUB1	ACTTACCTGTGAGGCAGAGT	0
BUB1	GGTAGCAAAACAGTGTACCC	0
BUB1	AGAAAATGTAAGGTCATCTG	0
BUB1	CAGTGGCCAGCAAAGATGCT	0
BUB1	AGGTTAATCCAGCACGTATG	0
BUB1	CAAGGAGAAGCTTATTCGTG	0
BUB1	TGATGAATCTTGGGTCATTG	0
BUB1B	ACCTATCCCAAACATCCAGA	0
BUB1B	GCAGATGCGATATTTCAGGA	0
BUB1B	GCTCCAATCATCCGTGTAGG	0
BUB1B	AGTGAAGCTGTATTGCCACG	0
BUB1B	AAGAAGGAGATCCTCTACAA	0
BUB1B	ACTACTCAGCAAGAAAGAAC	0
BUB1B	AGGAATTGAACCCTTGAGCG	0
C17orf75	TGTTGTATGCCCAATCCAAA	0
C17orf75	TCTTTCTTGATTTAGGCAAG	0
C17orf75	GGCAGTAATAACAACCAACT	0
C17orf75	TACTAATCTACCATCCGAAG	0
C17orf75	CGAAGAGGGAGGCTCAGCCG	0
C8orf44-SGK3	TTTATTAAACAAAGACGAGC	0
C8orf44-SGK3	CATCTTCAGATGGATCTGAC	0
C8orf44-SGK3	GGATGAAAGAAGTTCTCAGA	0
C8orf44-SGK3	CTTGCAAAACGGAAACTGGA	0
CAD	TCCACGGGTATTCAATACAG	0
CAD	AAGTCAGTAACACACCATCG	0
CAD	TGATACGCTTCATTCGGTGC	0
CAD	GAAGGTGTGATCCTATCCAT	0
CAD	GGAAATGACCAGTACTGGGG	0
CAD	CACTTGATATCGATGATTAG	0
CALM1	ATCTTTATCAAATAGGGAGA	0
CALM1	TCCAAGTTCCTTTGTTGTGA	0
CALM1	AGGAACTTGGAACTGTCATG	0
CALM1	GCAGGATATGATCAATGAAG	0
CALM1	CCATCATAGTCAAAAATTCG	0
CALM1	GGCATTCCGAGTCTTTGACA	0
CALM3	CCTGCAGCTCTGCTTCAGTG	0
CALM3	TGCTTACCTTGTCAAAGACA	0
CAMK1	AAGCCCCACTTACAAGATGT	0
CAMK1	TGTGGAACTCCGGGATACGT	0
CAMK1	AAAATCATGATCTCCGACTT	0
CAMK1	GATCCCGGTGTACAATGCCC	0
CAMK1	TGTGGAAAAAGGCTTCTACA	0
CAMK1	CATCCAGGGCTACAATGTTG	0
CAMK1	CTCACGTGCCCAGAACATCT	0
CAMK1D	GGTCCCCACTTACGTTCCGA	0
CAMK1D	ATCCCTAAGAAGGCGCTGAA	0
CAMK1D	GACTTGGCGGATCAGAGTGC	0
CAMK1D	TTTGGATTGTCAAAAATGGA	0
CAMK1D	GATGTAGGCAATCACTCCGA	0
CAMK1D	GAGGATCTGCTCAAAGAGCT	0
CAMK1D	TATGGGAGACCTACCAGAGT	0
CAMK1G	TGGTGAAGCAAAGACTGACT	0
CAMK1G	GCATGAAAACATTGTGACCC	0
CAMK1G	CTGTGTAGACACCCCGCTCC	0
CAMK1G	GGACGATGCCATTCTCATGT	0
CAMK1G	TGTGGGACCCCAGGCTACGT	0
CAMK1G	AGCGTCTACTCACAATATGT	0
CAMK1G	TTGAGAAGGATCCGAACGAG	0
CAMK1G	ACTTTGCTAAGAGCAAGTGG	0
CAMK2A	CCTCCAGCACCGCTCCACCG	0
CAMK2A	GACACTCACATCATAGGCGC	0
CAMK2A	CTTTGGCCTGGCCATAGAGG	0
CAMK2A	GGCCCGGGAGTATTACAGTG	0
CAMK2A	ACACCTTCGCACCACCGAGA	0
CAMK2B	CTCACCTGAGAAATTCCGTG	0
CAMK2B	CAAGCGCATCACAGCCCATG	0
CAMK2B	GTCCTTCGCAAAGAGGCGTA	0
CAMK2B	AGACTTCGGCCTAGCTATCG	0
CAMK2B	TCTCCATTGTCACCAAATGG	0
CAMK2B	GAACTTACAGATCGAAGACC	0
CAMK2B	TGCAGAGCTTGACACAGCGT	0
CAMK2D	AGCCAGCATAGTTGTCAAGA	0
[truncated: 4,106 more rows]
